# Supplementary material for: Effects of nutrition education and home gardening interventions on feto-maternal outcomes among pregnant women in Jimma Zone, Southwest Ethiopia: A cluster randomized controlled trial
Source: PLoS One. 2023 Oct 20;18(10):e0288150. doi: 10.1371/journal.pone.0288150 (PMC10588865; doi:10.1371/journal.pone.0288150)
Supplement: S2 File — (XLSX) [file pone.0288150.s002.xlsx]

## Sheet: Excel
code	arm	mwh	mwpk	control	Districts	GA	hglevel	mwt	muac	mage	meduc	religion	Heduca	hhead	smoking	howoften	Drugu	hoften	calcohol	hoften1	coffeec	howoften1	khatc	ktimes	radio	televisio1	gastoe	stkerosine	electricst	bicycle	motor	cart	watch	mobile	plough	sofa	mspring	msponge	mcotton	mgrass	chair	generator	milling	wpump	landowners	jewelry	coffeef	oxen	howmany
1	1	3	#NULL!	#NULL!	2	14	13.6	52.6	23.8	27	2	1	2	1	2	#NULL!	2	#NULL!	2	#NULL!	1	3	2	#NULL!	0	0	0	0	0	0	0	0	0	0	1	0	0	1	0	0	1	0	0	0	1	0	0	1	1
2	2	#NULL!	4	#NULL!	1	13	12.5	52	22	33	1	1	2	2	2	#NULL!	2	#NULL!	2	#NULL!	1	3	2	#NULL!	1	0	0	0	0	0	0	0	0	1	1	0	0	0	0	1	1	0	0	0	1	0	1	0	#NULL!
3	1	3	#NULL!	#NULL!	2	11.1	12.6	58	26	25	1	1	1	1	2	#NULL!	2	#NULL!	2	#NULL!	1	4	2	#NULL!	1	0	0	0	0	0	0	0	0	0	0	0	0	0	0	0	0	0	0	0	1	0	1	1	2
4	1	2	#NULL!	#NULL!	2	9.5	13.3	43.9	22.8	18	3	1	1	1	2	#NULL!	2	#NULL!	2	#NULL!	2	#NULL!	2	#NULL!	1	0	0	0	0	1	0	0	1	1	0	0	0	1	0	0	1	0	0	0	0	0	0	0	#NULL!
5	1	3	#NULL!	#NULL!	2	8	15.3	52.1	26	25	3	1	2	1	2	#NULL!	2	#NULL!	2	#NULL!	1	6	2	#NULL!	1	0	0	0	0	0	0	0	0	0	0	0	0	0	0	1	0	0	0	0	0	0	1	0	#NULL!
6	3	#NULL!	#NULL!	5	1	10.1	13.1	66	22	18	3	1	4	1	2	#NULL!	2	#NULL!	2	#NULL!	1	1	1	1	1	1	0	0	0	0	0	0	0	1	0	0	0	1	0	0	1	0	0	0	1	1	1	1	4
7	3	#NULL!	#NULL!	5	1	8.5	13	36	21	20	2	1	5	1	2	#NULL!	2	#NULL!	2	#NULL!	1	2	1	1	1	1	0	0	0	1	1	0	0	1	0	1	0	1	0	0	1	0	0	0	1	1	1	1	1
8	2	#NULL!	5	#NULL!	1	10.1	12.6	47	23.5	22	2	1	3	1	2	#NULL!	2	#NULL!	2	#NULL!	1	3	1	2	1	0	0	0	0	0	0	0	1	1	0	0	0	1	0	1	1	0	0	0	1	0	1	0	#NULL!
9	2	#NULL!	5	#NULL!	1	8.4	12.9	50	23	25	2	1	2	1	2	#NULL!	2	#NULL!	2	#NULL!	1	3	1	2	1	0	0	0	0	0	0	0	1	1	0	0	0	1	0	1	1	0	0	0	1	0	1	0	#NULL!
10	1	4	#NULL!	#NULL!	1	13.5	14.6	60	24.2	35	2	1	6	1	2	#NULL!	2	#NULL!	2	#NULL!	1	3	1	7	1	0	0	0	0	0	0	0	0	1	0	0	0	1	0	0	1	0	0	0	1	0	1	0	#NULL!
11	2	#NULL!	4	#NULL!	2	13.2	16.1	65	27	26	4	1	6	1	2	#NULL!	2	#NULL!	2	#NULL!	2	#NULL!	1	2	1	1	0	0	0	0	0	0	0	1	0	0	0	1	0	0	1	0	0	0	0	1	0	0	#NULL!
12	2	#NULL!	4	#NULL!	2	13	15.3	44	23	28	5	1	5	1	2	#NULL!	2	#NULL!	2	#NULL!	1	4	2	#NULL!	1	0	0	0	0	0	0	0	0	1	1	1	1	0	0	0	1	0	0	0	0	1	1	0	#NULL!
13	2	#NULL!	4	#NULL!	2	13	14.1	45	23	20	2	1	3	1	2	#NULL!	2	#NULL!	2	#NULL!	1	4	1	2	1	0	0	0	0	0	0	0	1	1	1	0	0	1	0	0	1	0	0	0	1	0	0	1	2
14	2	#NULL!	4	#NULL!	2	12.5	16	54	23	23	3	1	2	1	2	#NULL!	2	#NULL!	2	#NULL!	2	#NULL!	2	#NULL!	0	1	0	0	0	0	0	0	0	1	0	0	0	1	0	0	0	0	0	0	0	0	0	0	#NULL!
15	1	3	#NULL!	#NULL!	2	12	13	44	21	25	2	1	1	1	2	#NULL!	2	#NULL!	2	#NULL!	1	1	2	#NULL!	1	0	0	0	0	0	0	0	0	0	1	0	0	1	0	0	0	0	0	0	1	0	1	1	2
16	2	#NULL!	4	#NULL!	2	13.4	14.4	52	22.5	25	3	1	1	1	2	#NULL!	2	#NULL!	2	#NULL!	1	2	2	#NULL!	0	1	0	0	0	0	0	0	0	1	0	0	1	0	0	0	1	0	0	0	0	1	0	0	#NULL!
17	2	#NULL!	4	#NULL!	2	13.3	18	45	21	21	2	1	1	1	2	#NULL!	2	#NULL!	2	#NULL!	2	#NULL!	2	#NULL!	1	0	0	0	0	0	0	0	1	1	0	0	0	0	0	1	0	0	0	0	0	1	0	0	#NULL!
18	1	3	#NULL!	#NULL!	2	13	11.3	55	24.5	17	3	3	5	1	2	#NULL!	2	#NULL!	2	#NULL!	1	4	2	#NULL!	1	0	0	0	0	0	0	0	0	1	1	0	0	1	0	0	1	0	0	0	1	1	1	1	1
19	3	#NULL!	#NULL!	4	2	13.2	13.3	40	21	20	2	1	5	1	2	#NULL!	2	#NULL!	2	#NULL!	2	#NULL!	2	#NULL!	1	0	0	0	1	0	0	1	0	1	0	0	0	1	0	0	1	0	0	0	0	1	0	0	#NULL!
20	3	#NULL!	#NULL!	2	2	13	11.2	55	20	25	2	1	2	1	2	#NULL!	2	#NULL!	2	#NULL!	1	1	2	#NULL!	1	0	0	0	0	0	0	0	0	1	0	0	0	0	0	0	0	0	0	0	1	0	0	0	#NULL!
21	3	#NULL!	#NULL!	1	2	10	14.6	52	21	26	4	1	2	2	2	#NULL!	2	#NULL!	2	#NULL!	1	2	2	#NULL!	0	1	0	0	1	0	0	0	1	1	0	0	0	0	0	0	1	0	0	0	1	0	0	0	#NULL!
22	1	2	#NULL!	#NULL!	2	12	14	45	22.5	30	2	1	1	1	2	#NULL!	2	#NULL!	2	#NULL!	1	4	1	1	1	0	0	0	0	0	0	0	0	1	0	0	0	0	0	0	1	0	0	0	0	0	0	0	#NULL!
23	1	3	#NULL!	#NULL!	2	13	12.6	55	26	22	2	1	2	1	2	#NULL!	2	#NULL!	2	#NULL!	1	2	2	#NULL!	0	0	0	0	0	0	0	0	1	0	0	0	0	1	0	0	1	0	0	0	1	1	0	0	#NULL!
24	3	#NULL!	#NULL!	3	2	13	13	59	23.3	18	3	1	3	1	2	#NULL!	2	#NULL!	2	#NULL!	1	2	2	#NULL!	1	0	0	0	0	0	0	0	0	1	0	0	0	1	0	0	1	0	0	0	0	1	1	0	#NULL!
25	3	#NULL!	#NULL!	2	2	12	12.6	50	24	29	1	1	1	1	2	#NULL!	2	#NULL!	2	#NULL!	1	2	1	2	1	0	0	0	0	0	0	0	0	1	0	0	0	0	0	1	1	0	0	0	0	0	0	0	#NULL!
26	1	3	#NULL!	#NULL!	2	12	14	52	22.5	19	1	1	2	1	2	#NULL!	2	#NULL!	2	#NULL!	1	4	2	#NULL!	1	0	0	0	0	0	0	0	0	1	1	1	0	1	0	0	1	0	0	0	1	1	1	1	1
27	3	#NULL!	#NULL!	2	2	12	13.3	50	23	18	2	1	2	1	2	#NULL!	2	#NULL!	2	#NULL!	1	2	2	#NULL!	0	0	0	0	0	0	0	0	0	1	0	0	0	1	0	0	1	0	0	0	0	0	0	0	#NULL!
28	2	#NULL!	3	#NULL!	2	8.1	12	60	25	18	2	1	3	1	2	#NULL!	2	#NULL!	2	#NULL!	1	1	2	#NULL!	1	0	0	0	0	0	0	0	0	1	0	0	0	1	0	0	1	0	0	0	1	1	0	1	1
29	2	#NULL!	4	#NULL!	2	10	12	49	22.5	20	2	1	3	1	2	#NULL!	2	#NULL!	2	#NULL!	2	#NULL!	2	#NULL!	1	0	0	0	0	0	1	0	1	1	0	0	0	1	0	0	1	0	0	0	0	1	1	1	2
30	2	#NULL!	4	#NULL!	2	9.1	12.5	59	26	22	3	1	2	1	2	#NULL!	2	#NULL!	2	#NULL!	1	1	2	#NULL!	1	0	0	0	0	0	1	0	1	1	0	0	0	1	0	0	1	0	0	0	1	1	1	0	#NULL!
31	2	#NULL!	4	#NULL!	2	13	12	54	23.8	18	1	1	2	1	2	#NULL!	2	#NULL!	2	#NULL!	1	2	1	3	1	0	0	0	0	0	0	0	0	1	0	0	0	1	0	0	0	0	0	0	0	0	0	0	#NULL!
32	3	#NULL!	#NULL!	2	2	13	11.6	59	26.5	20	3	1	3	1	2	#NULL!	2	#NULL!	2	#NULL!	1	1	2	#NULL!	0	1	0	0	1	0	0	0	0	1	0	0	0	0	0	0	1	0	0	0	0	0	0	0	#NULL!
33	1	1	#NULL!	#NULL!	2	13	14	50	21	25	2	1	3	1	2	#NULL!	2	#NULL!	2	#NULL!	1	1	2	#NULL!	0	0	0	0	0	0	0	0	0	1	1	0	0	0	0	0	1	0	0	0	1	1	1	0	#NULL!
34	2	#NULL!	2	#NULL!	2	13	13	55	23	20	2	1	2	1	2	#NULL!	2	#NULL!	2	#NULL!	1	2	1	1	0	0	0	0	0	0	0	0	0	1	1	0	0	1	0	0	1	0	0	0	1	0	1	1	1
35	1	3	#NULL!	#NULL!	2	13	13.3	53	21.5	18	2	1	1	1	2	#NULL!	2	#NULL!	2	#NULL!	1	1	2	#NULL!	1	0	0	0	0	0	0	0	0	1	1	1	0	1	0	0	1	0	0	0	1	0	1	1	1
36	3	#NULL!	#NULL!	2	2	12	13.3	52.5	24	27	3	1	6	1	2	#NULL!	2	#NULL!	2	#NULL!	1	1	2	#NULL!	1	0	0	0	0	0	0	0	0	1	0	0	0	1	0	0	1	0	0	0	0	0	0	0	#NULL!
37	3	#NULL!	#NULL!	1	2	13	13	55	22.1	45	2	1	2	1	2	#NULL!	2	#NULL!	2	#NULL!	1	4	1	1	0	0	0	0	0	0	0	0	0	0	1	0	0	0	0	0	1	0	0	0	1	0	1	0	#NULL!
38	1	1	#NULL!	#NULL!	2	12	12.5	60	25	30	1	1	2	1	2	#NULL!	2	#NULL!	2	#NULL!	1	4	2	#NULL!	0	0	0	0	0	0	0	0	0	0	1	0	0	1	0	0	1	0	0	0	1	0	1	1	2
39	2	#NULL!	3	#NULL!	2	11.1	13.2	60	26.5	28	5	1	5	1	2	#NULL!	2	#NULL!	2	#NULL!	1	2	2	#NULL!	1	0	0	0	0	0	0	0	0	1	0	0	0	1	0	0	0	0	0	0	0	1	0	0	#NULL!
40	1	6	#NULL!	#NULL!	1	12	11.8	59	24	24	4	1	1	1	2	#NULL!	2	#NULL!	2	#NULL!	1	5	2	#NULL!	1	0	0	0	0	0	0	0	0	1	0	0	0	1	0	0	0	0	0	0	0	0	1	0	#NULL!
41	1	6	#NULL!	#NULL!	1	13.4	11.8	60	24	19	4	1	2	1	2	#NULL!	2	#NULL!	2	#NULL!	1	3	2	#NULL!	1	0	0	0	0	0	0	0	0	1	1	0	0	1	0	0	1	0	0	0	1	1	1	0	#NULL!
42	1	5	#NULL!	#NULL!	1	12.4	13.3	45	20.5	25	1	1	1	1	2	#NULL!	2	#NULL!	2	#NULL!	1	2	2	#NULL!	1	0	0	0	0	0	0	0	0	1	1	0	0	1	0	0	1	0	0	0	1	1	1	1	1
43	2	#NULL!	3	#NULL!	2	13	12	45	21	20	2	1	3	1	2	#NULL!	2	#NULL!	2	#NULL!	1	1	2	#NULL!	1	1	0	0	0	0	1	1	0	1	0	0	1	0	0	0	1	0	0	0	1	0	1	1	2
44	2	#NULL!	3	#NULL!	2	7	9.7	45	20.5	16	2	1	5	1	2	#NULL!	2	#NULL!	2	#NULL!	1	2	2	#NULL!	0	0	0	0	0	0	0	0	0	1	0	1	0	1	0	0	0	0	0	0	1	0	0	1	2
45	2	#NULL!	4	#NULL!	2	12.6	12.5	65	27	25	2	1	3	1	2	#NULL!	2	#NULL!	2	#NULL!	1	1	1	1	1	0	0	0	0	0	0	0	1	1	0	0	1	0	0	0	1	0	0	0	0	1	0	1	2
46	1	5	#NULL!	#NULL!	1	11.2	12.1	57	25.6	17	2	1	3	1	2	#NULL!	2	#NULL!	2	#NULL!	1	1	2	#NULL!	1	0	0	0	0	0	0	0	0	1	1	0	0	1	0	0	1	0	0	0	0	1	0	0	#NULL!
47	3	#NULL!	#NULL!	4	1	12.6	12.1	45	22	22	1	1	4	1	2	#NULL!	2	#NULL!	2	#NULL!	2	#NULL!	2	#NULL!	1	1	0	0	0	0	0	0	0	1	0	0	0	1	0	0	1	0	0	0	0	0	0	0	#NULL!
48	2	#NULL!	3	#NULL!	2	7.2	12	50	24.5	22	2	1	5	1	2	#NULL!	2	#NULL!	2	#NULL!	1	2	2	#NULL!	1	1	0	0	1	0	0	0	0	1	0	0	0	1	0	0	1	0	0	0	1	1	0	1	2
49	3	#NULL!	#NULL!	6	1	7.5	11	55	23	25	2	1	5	1	2	#NULL!	2	#NULL!	2	#NULL!	1	2	1	2	1	0	0	0	0	0	0	0	0	1	0	0	0	1	0	0	0	0	0	0	0	1	0	0	#NULL!
50	1	3	#NULL!	#NULL!	2	8.3	15.3	50	22.5	17	2	1	4	1	2	#NULL!	2	#NULL!	2	#NULL!	1	1	2	#NULL!	1	0	0	0	0	0	1	0	0	1	0	0	0	1	0	0	1	0	0	0	1	1	0	0	#NULL!
51	1	1	#NULL!	#NULL!	2	12	12.6	50	26	20	2	1	3	1	2	#NULL!	2	#NULL!	2	#NULL!	2	#NULL!	2	#NULL!	1	0	0	0	0	0	0	0	0	1	0	0	0	1	0	0	1	0	0	0	1	1	1	0	#NULL!
52	1	1	#NULL!	#NULL!	2	12.3	11.3	50	24	22	3	1	2	1	2	#NULL!	2	#NULL!	2	#NULL!	1	2	1	2	0	0	0	0	0	0	0	0	0	1	1	0	0	1	0	0	1	0	0	0	1	1	1	1	2
53	2	#NULL!	2	#NULL!	2	11.1	13.3	50	23.6	30	1	1	1	1	2	#NULL!	2	#NULL!	2	#NULL!	1	2	2	#NULL!	0	0	0	0	0	0	0	0	0	1	0	0	0	0	0	1	1	0	0	0	1	0	1	1	1
54	3	#NULL!	#NULL!	3	2	12.5	14.3	58	21	18	5	1	2	2	2	#NULL!	2	#NULL!	2	#NULL!	1	3	1	3	0	0	0	0	0	0	0	0	0	1	1	0	0	1	0	0	1	0	0	0	0	1	0	0	#NULL!
55	2	#NULL!	4	#NULL!	2	12.3	13.3	49	26	21	2	1	2	1	2	#NULL!	2	#NULL!	2	#NULL!	1	1	2	#NULL!	1	0	0	0	0	0	0	0	0	1	0	0	0	1	0	0	1	0	0	0	1	0	0	0	#NULL!
56	2	#NULL!	4	#NULL!	2	12.4	11.8	54	21.5	18	2	1	1	1	2	#NULL!	2	#NULL!	2	#NULL!	1	3	2	#NULL!	0	0	0	0	0	0	0	0	0	1	0	0	0	0	0	0	1	0	0	0	1	1	0	0	#NULL!
57	1	3	#NULL!	#NULL!	2	12	11	45	20	27	2	1	1	1	2	#NULL!	2	#NULL!	2	#NULL!	1	2	2	#NULL!	1	0	0	0	0	0	0	0	0	1	1	0	0	1	0	0	1	0	0	0	1	0	0	1	1
58	1	1	#NULL!	#NULL!	2	13	13	45	20.2	25	1	1	2	1	2	#NULL!	2	#NULL!	2	#NULL!	1	3	2	#NULL!	0	0	0	0	0	0	0	0	0	1	1	1	0	1	0	0	1	0	0	0	1	1	1	1	2
59	1	1	#NULL!	#NULL!	2	12	12.6	50	22	20	2	1	5	1	2	#NULL!	2	#NULL!	2	#NULL!	1	1	2	#NULL!	1	0	0	0	0	0	0	0	1	1	0	0	0	1	0	0	1	0	0	0	1	1	1	1	2
60	2	#NULL!	2	#NULL!	2	13.2	12	55	22.6	20	1	1	1	1	2	#NULL!	2	#NULL!	2	#NULL!	1	1	2	#NULL!	0	0	0	0	0	0	0	0	0	1	0	0	0	0	0	1	1	0	0	0	1	0	0	0	#NULL!
61	1	3	#NULL!	#NULL!	2	10	15	55	23.5	25	1	1	2	1	2	#NULL!	2	#NULL!	2	#NULL!	1	2	2	#NULL!	0	0	0	0	0	0	0	0	0	1	1	0	0	1	0	0	1	0	0	0	1	1	1	0	#NULL!
62	2	#NULL!	2	#NULL!	2	11	11.6	50	21.5	23	5	1	4	1	2	#NULL!	2	#NULL!	2	#NULL!	1	4	2	#NULL!	1	0	0	0	0	0	0	0	0	1	1	0	0	1	0	0	1	0	0	0	1	0	1	0	#NULL!
63	3	#NULL!	#NULL!	2	2	12	12	55	22.5	19	2	1	3	1	2	#NULL!	2	#NULL!	2	#NULL!	1	1	2	#NULL!	1	0	0	0	1	0	0	0	0	1	1	1	0	1	0	0	1	0	0	0	1	0	1	1	2
64	1	2	#NULL!	#NULL!	2	13	12.3	63	27	27	6	1	6	1	2	#NULL!	2	#NULL!	2	#NULL!	2	#NULL!	2	#NULL!	1	1	0	0	1	0	0	0	1	1	0	0	0	1	0	0	1	0	0	0	0	1	1	1	1
65	1	3	#NULL!	#NULL!	2	12	12.9	48	22	18	2	1	2	1	2	#NULL!	2	#NULL!	2	#NULL!	1	3	2	#NULL!	1	0	0	0	0	0	0	0	0	1	1	0	0	1	0	0	1	0	0	0	1	0	1	1	2
66	2	#NULL!	4	#NULL!	2	11.3	11.6	43	19	18	3	1	2	1	2	#NULL!	2	#NULL!	2	#NULL!	1	1	2	#NULL!	0	0	0	0	0	0	0	0	0	1	0	0	0	1	0	0	1	0	0	0	1	0	0	1	2
67	2	#NULL!	4	#NULL!	2	13.2	12.6	50	24	25	6	1	2	1	2	#NULL!	2	#NULL!	2	#NULL!	1	2	2	#NULL!	1	0	0	0	0	0	0	0	0	1	0	0	0	1	0	0	0	0	0	0	0	1	1	1	1
68	2	#NULL!	4	#NULL!	2	11	15	50	23	25	1	1	1	1	2	#NULL!	2	#NULL!	2	#NULL!	1	2	2	#NULL!	1	0	0	0	0	0	0	0	0	1	0	0	0	0	0	1	1	0	0	0	0	0	0	0	#NULL!
69	2	#NULL!	4	#NULL!	2	13	11	55	23	19	5	1	3	1	2	#NULL!	2	#NULL!	2	#NULL!	1	1	2	#NULL!	0	1	0	0	0	1	0	0	0	1	0	1	0	1	0	0	1	0	0	0	1	1	0	1	2
70	2	#NULL!	3	#NULL!	2	10.3	13.9	55	24	20	2	1	2	1	2	#NULL!	2	#NULL!	2	#NULL!	1	1	2	#NULL!	1	1	0	0	1	0	1	0	0	1	0	0	0	1	0	0	1	0	0	0	1	1	1	0	#NULL!
71	2	#NULL!	4	#NULL!	2	10.4	13.9	55	22	18	2	1	3	1	2	#NULL!	2	#NULL!	2	#NULL!	1	1	1	1	1	0	0	0	0	0	0	0	0	1	0	0	0	1	0	0	1	0	0	0	1	0	0	1	2
72	3	#NULL!	#NULL!	2	2	12	13.3	45	21	27	1	1	2	1	2	#NULL!	2	#NULL!	2	#NULL!	1	3	2	#NULL!	1	1	0	0	0	0	0	0	0	1	0	0	0	1	0	0	1	0	0	0	0	1	0	0	#NULL!
73	1	3	#NULL!	#NULL!	2	13	10.6	53	22	18	1	1	2	1	2	#NULL!	2	#NULL!	2	#NULL!	1	2	2	#NULL!	1	0	0	0	0	0	0	0	0	1	1	1	0	1	0	0	1	0	0	0	1	0	0	1	1
74	2	#NULL!	3	#NULL!	2	12	13.2	50	24	23	4	1	5	1	2	#NULL!	2	#NULL!	2	#NULL!	1	2	2	#NULL!	1	1	0	0	0	0	0	0	0	1	0	0	0	1	0	0	1	0	0	0	1	0	1	0	#NULL!
75	2	#NULL!	4	#NULL!	2	12	11.3	51	23	20	2	1	4	1	2	#NULL!	2	#NULL!	2	#NULL!	1	4	1	2	1	0	0	0	0	0	0	0	0	1	0	0	0	1	0	0	0	0	0	0	0	0	0	0	#NULL!
76	2	#NULL!	4	#NULL!	2	12	13	55	26	25	2	1	2	1	2	#NULL!	2	#NULL!	2	#NULL!	1	5	2	#NULL!	1	1	0	0	0	0	0	0	0	1	0	0	0	1	0	0	1	0	0	0	0	0	0	0	#NULL!
77	2	#NULL!	4	#NULL!	2	13	12	48	23	25	2	1	2	1	2	#NULL!	2	#NULL!	2	#NULL!	1	1	2	#NULL!	1	0	0	0	0	0	0	0	0	1	1	0	0	1	0	0	1	0	0	0	1	1	1	1	2
78	2	#NULL!	3	#NULL!	2	13.3	12.2	60	23.8	25	3	1	2	1	2	#NULL!	2	#NULL!	2	#NULL!	1	3	1	2	1	1	0	0	1	0	1	0	0	1	1	0	0	1	0	0	1	0	0	0	1	1	1	1	2
79	3	#NULL!	#NULL!	6	1	12.3	13.2	56	24.5	20	2	1	4	1	2	#NULL!	2	#NULL!	2	#NULL!	1	1	1	2	1	0	0	0	0	0	0	0	0	1	1	0	0	1	0	0	1	0	0	0	1	1	0	1	2
80	3	#NULL!	#NULL!	6	1	11.1	14	55	24	20	2	1	1	1	2	#NULL!	2	#NULL!	2	#NULL!	1	1	2	#NULL!	1	0	0	0	0	0	0	0	1	1	0	0	0	1	0	0	0	0	0	0	1	0	1	1	2
81	3	#NULL!	#NULL!	2	2	11	13	60	24.6	25	2	1	5	1	2	#NULL!	2	#NULL!	2	#NULL!	1	2	2	#NULL!	1	0	0	0	1	0	0	0	0	1	0	0	0	1	0	0	1	0	0	0	0	1	1	0	#NULL!
82	1	5	#NULL!	#NULL!	1	13	12.6	51	24	35	1	1	2	1	2	#NULL!	2	#NULL!	2	#NULL!	1	3	2	#NULL!	1	0	0	0	0	0	0	0	0	0	1	0	0	1	0	0	1	0	0	0	1	0	1	1	1
83	2	#NULL!	2	#NULL!	2	13	11	57	23.5	25	2	1	1	1	2	#NULL!	2	#NULL!	2	#NULL!	1	2	2	#NULL!	0	0	0	0	0	0	0	0	0	0	1	0	0	0	0	1	1	0	0	0	0	0	1	0	#NULL!
84	2	#NULL!	4	#NULL!	2	12.4	12.3	50	23	18	2	1	1	1	2	#NULL!	2	#NULL!	2	#NULL!	1	2	1	4	1	0	0	0	0	0	0	0	0	1	0	0	0	1	0	0	1	0	0	0	1	1	1	0	#NULL!
85	3	#NULL!	#NULL!	5	1	11.4	13	53	22.1	19	5	1	2	1	2	#NULL!	2	#NULL!	2	#NULL!	1	1	2	#NULL!	1	0	0	0	0	0	0	0	0	1	0	0	0	1	0	0	1	0	0	0	0	1	1	0	#NULL!
86	2	#NULL!	4	#NULL!	2	10	12.3	60	23.8	20	3	1	3	1	2	#NULL!	2	#NULL!	2	#NULL!	1	2	2	#NULL!	1	0	0	0	0	0	0	0	0	1	0	0	0	1	0	0	1	0	0	0	1	1	1	1	2
87	1	1	#NULL!	#NULL!	2	11.3	14.3	45	20.5	20	1	1	4	1	2	#NULL!	2	#NULL!	2	#NULL!	1	2	1	2	0	0	0	0	0	0	0	0	0	1	1	0	0	1	0	0	1	0	0	0	1	1	1	0	#NULL!
88	3	#NULL!	#NULL!	1	1	13	12.6	55	22	25	1	1	2	1	2	#NULL!	2	#NULL!	2	#NULL!	1	3	2	#NULL!	0	0	0	0	0	0	0	0	0	0	1	0	0	1	0	0	1	0	0	0	1	1	1	0	#NULL!
89	1	3	#NULL!	#NULL!	2	13	12	50	21.8	18	2	1	2	1	2	#NULL!	2	#NULL!	2	#NULL!	1	1	2	#NULL!	0	0	0	0	0	0	0	0	0	1	1	0	0	1	0	0	1	0	0	0	1	1	1	1	1
90	1	1	#NULL!	#NULL!	2	8	13.6	64	24	18	1	1	1	1	2	#NULL!	2	#NULL!	2	#NULL!	1	2	1	3	0	0	0	0	0	0	0	0	0	0	1	0	0	1	0	0	1	0	0	0	1	0	1	1	2
91	1	2	#NULL!	#NULL!	2	12	13	59	22	25	5	1	5	1	2	#NULL!	2	#NULL!	2	#NULL!	1	2	2	#NULL!	1	1	0	0	1	0	1	0	0	1	0	0	0	1	0	0	1	0	0	0	0	1	0	0	#NULL!
92	3	#NULL!	#NULL!	6	1	11	10.9	60	24	25	1	1	1	1	2	#NULL!	2	#NULL!	2	#NULL!	1	2	2	#NULL!	0	0	0	0	0	0	0	0	0	1	0	0	0	1	0	0	0	0	0	0	1	1	0	1	2
93	3	#NULL!	#NULL!	6	1	7	12.9	55	24.5	20	2	1	6	1	2	#NULL!	2	#NULL!	2	#NULL!	1	1	2	#NULL!	1	0	0	0	1	0	0	0	0	1	0	0	0	1	0	0	1	0	0	0	0	1	0	0	#NULL!
94	3	#NULL!	#NULL!	2	2	13	12.3	60	21.5	18	2	1	3	1	2	#NULL!	2	#NULL!	2	#NULL!	1	1	1	1	1	1	0	0	0	0	0	0	0	1	0	0	0	1	0	0	0	0	0	0	0	1	1	1	2
95	2	#NULL!	2	#NULL!	2	8	13.3	65	23	23	2	1	2	1	2	#NULL!	2	#NULL!	2	#NULL!	2	#NULL!	2	#NULL!	0	0	0	0	0	0	0	0	0	1	1	0	0	1	0	0	1	0	0	1	1	1	0	1	1
96	1	6	#NULL!	#NULL!	1	12	9	50	21	22	1	1	1	1	2	#NULL!	2	#NULL!	2	#NULL!	1	2	2	#NULL!	0	0	0	0	0	0	0	0	0	0	0	0	0	1	0	0	1	0	0	0	0	0	1	0	#NULL!
97	2	#NULL!	6	#NULL!	1	12	10.6	62	24	30	2	1	2	1	2	#NULL!	2	#NULL!	2	#NULL!	1	4	2	#NULL!	1	1	0	0	0	0	0	0	0	1	0	0	0	1	0	0	0	0	0	0	0	1	0	0	#NULL!
98	1	2	#NULL!	#NULL!	2	12	13.3	70	26	35	2	2	2	1	2	#NULL!	2	#NULL!	1	2	1	2	1	1	1	0	0	0	0	0	0	0	0	1	0	0	0	1	0	0	1	0	0	0	0	1	1	0	#NULL!
99	2	#NULL!	3	#NULL!	2	12.2	10.2	46	20	24	2	1	3	1	2	#NULL!	2	#NULL!	2	#NULL!	1	4	1	2	1	0	0	0	0	0	0	0	0	1	0	0	0	1	0	0	0	0	0	0	0	0	1	0	#NULL!
100	2	#NULL!	4	#NULL!	2	10	12.4	51	21.5	28	2	1	2	1	2	#NULL!	2	#NULL!	2	#NULL!	1	3	1	2	1	0	0	0	0	0	0	0	0	1	0	1	0	1	0	0	1	0	0	0	1	1	0	0	#NULL!
101	2	#NULL!	4	#NULL!	2	13	11.6	48	22.5	33	2	1	1	1	2	#NULL!	2	#NULL!	2	#NULL!	1	2	2	#NULL!	1	1	0	0	0	0	0	0	0	1	0	0	0	1	0	0	0	0	0	0	0	0	0	0	#NULL!
102	3	#NULL!	#NULL!	2	2	13	13.6	54	24	22	1	1	1	1	2	#NULL!	2	#NULL!	2	#NULL!	1	1	2	#NULL!	1	0	0	0	0	0	0	0	0	0	0	0	0	0	0	0	0	0	0	0	0	0	1	0	#NULL!
103	1	1	#NULL!	#NULL!	2	12	12	50	23.2	30	1	1	2	1	2	#NULL!	2	#NULL!	2	#NULL!	2	#NULL!	2	#NULL!	1	0	0	0	0	0	0	0	0	1	1	0	0	1	0	0	1	0	0	0	1	0	1	1	2
104	3	#NULL!	#NULL!	5	1	10	12	55	22	22	2	1	1	1	2	#NULL!	2	#NULL!	2	#NULL!	1	2	2	#NULL!	0	0	0	0	0	0	0	0	0	1	1	0	0	0	0	1	1	0	0	0	1	0	1	0	#NULL!
105	3	#NULL!	#NULL!	1	2	10	12	65	27	25	1	1	1	2	2	#NULL!	2	#NULL!	2	#NULL!	1	2	2	#NULL!	0	0	0	0	0	0	0	0	0	1	0	0	0	1	0	0	0	0	0	0	0	0	0	0	#NULL!
106	1	2	#NULL!	#NULL!	2	13	10	50	23.5	30	1	1	1	1	2	#NULL!	2	#NULL!	2	#NULL!	1	6	1	2	1	0	0	0	0	0	0	0	0	0	0	0	0	1	0	0	0	0	0	0	0	0	0	0	#NULL!
107	3	#NULL!	#NULL!	2	2	10	12	60	23	30	2	1	1	1	2	#NULL!	2	#NULL!	2	#NULL!	1	6	2	#NULL!	1	1	0	0	0	0	0	0	0	1	0	0	0	0	0	1	1	0	0	0	0	0	0	0	#NULL!
108	2	#NULL!	3	#NULL!	2	10	11.2	60	27	21	5	1	5	1	2	#NULL!	2	#NULL!	2	#NULL!	1	1	2	#NULL!	1	1	0	0	1	1	1	0	1	1	0	1	0	1	0	0	1	0	0	0	1	1	1	1	1
109	3	#NULL!	#NULL!	2	2	13	13.6	59	24	22	5	2	6	1	2	#NULL!	2	#NULL!	2	#NULL!	1	3	2	#NULL!	1	1	0	0	0	0	0	0	0	1	0	0	0	1	0	0	1	0	0	0	0	1	0	0	#NULL!
110	1	6	#NULL!	#NULL!	1	12	14	50	22	26	1	1	3	1	2	#NULL!	2	#NULL!	2	#NULL!	1	2	2	#NULL!	1	0	0	0	0	0	0	0	0	1	1	0	0	1	0	0	1	0	0	0	1	1	1	1	1
111	1	1	#NULL!	#NULL!	2	10	12.3	46	24	20	5	1	2	1	2	#NULL!	2	#NULL!	2	#NULL!	1	1	2	#NULL!	1	0	0	0	0	0	0	0	0	1	1	0	0	1	0	0	1	0	0	0	1	1	1	1	2
112	1	1	#NULL!	#NULL!	2	11	16.3	48	25.5	20	2	1	3	1	2	#NULL!	2	#NULL!	2	#NULL!	1	1	2	#NULL!	0	0	0	0	0	0	0	0	0	1	1	0	0	1	0	0	0	0	0	0	1	1	1	1	4
113	1	3	#NULL!	#NULL!	2	10	17.3	55	24	18	2	1	3	1	2	#NULL!	2	#NULL!	2	#NULL!	1	2	2	#NULL!	1	0	0	0	1	0	0	0	0	1	0	0	0	1	0	0	1	0	0	0	0	1	1	1	2
114	1	3	#NULL!	#NULL!	2	13	12	50	23	22	1	1	2	1	2	#NULL!	2	#NULL!	2	#NULL!	1	1	2	#NULL!	0	0	0	0	0	0	0	0	0	1	0	0	0	1	0	0	0	0	0	0	0	1	1	0	#NULL!
115	2	#NULL!	3	#NULL!	2	11	12	59	23	18	5	1	3	1	2	#NULL!	2	#NULL!	2	#NULL!	1	1	2	#NULL!	1	0	0	0	0	0	0	0	0	1	1	0	0	1	0	0	1	0	0	0	1	1	1	1	2
116	1	1	#NULL!	#NULL!	2	10	12.9	53	23	25	2	1	2	1	2	#NULL!	2	#NULL!	2	#NULL!	1	3	1	2	1	0	0	0	0	0	0	0	0	1	1	0	0	1	0	0	1	0	0	0	1	1	1	1	1
117	3	#NULL!	#NULL!	2	2	11	11.6	50	24	19	5	1	2	1	2	#NULL!	2	#NULL!	2	#NULL!	1	1	1	2	1	0	0	0	0	0	0	0	0	1	0	0	0	1	0	0	1	0	0	0	0	1	1	0	#NULL!
118	1	3	#NULL!	#NULL!	1	12	11.3	54	24	25	2	1	4	1	2	#NULL!	2	#NULL!	2	#NULL!	1	1	2	#NULL!	1	1	0	0	0	0	1	0	1	1	1	0	0	1	0	0	1	0	0	0	1	1	1	0	#NULL!
119	1	2	#NULL!	#NULL!	2	10.3	11.6	58	24	25	2	1	2	1	2	#NULL!	2	#NULL!	2	#NULL!	1	2	2	#NULL!	1	0	0	0	0	0	0	0	0	1	1	0	0	1	0	0	1	0	0	0	1	1	1	1	1
120	2	#NULL!	4	#NULL!	2	10	10.3	50	23	18	2	1	2	1	2	#NULL!	2	#NULL!	2	#NULL!	1	2	2	#NULL!	1	0	0	0	0	0	0	0	0	1	0	0	0	1	0	0	1	0	0	0	1	1	0	0	#NULL!
121	2	#NULL!	6	#NULL!	1	12.3	13.1	50	22	21	2	1	2	1	2	#NULL!	2	#NULL!	2	#NULL!	1	2	2	#NULL!	0	0	0	0	0	0	0	0	0	1	0	0	0	1	0	0	1	0	0	0	0	0	0	1	1
122	2	#NULL!	4	#NULL!	2	11.3	10.3	45	25.5	22	2	1	2	1	2	#NULL!	2	#NULL!	2	#NULL!	1	2	2	#NULL!	0	1	0	0	0	0	0	0	0	1	0	0	0	1	0	0	1	0	0	0	1	0	0	0	#NULL!
123	2	#NULL!	5	#NULL!	1	11	13.5	57	22.5	22	2	1	1	1	2	#NULL!	2	#NULL!	2	#NULL!	1	2	1	1	0	0	0	0	0	0	0	0	0	1	0	0	0	1	0	0	1	0	0	0	0	0	0	0	#NULL!
124	2	#NULL!	5	#NULL!	1	12	10	58	26	20	2	1	2	1	2	#NULL!	2	#NULL!	2	#NULL!	2	#NULL!	2	#NULL!	1	0	0	0	0	0	0	0	0	1	0	0	0	1	0	0	1	0	0	0	1	1	0	0	#NULL!
125	2	#NULL!	3	#NULL!	2	12.2	12.6	42	20.5	15	2	1	2	1	2	#NULL!	2	#NULL!	2	#NULL!	2	#NULL!	1	2	0	0	0	0	0	0	0	0	0	1	1	0	0	1	0	0	0	0	0	0	1	0	1	1	2
126	2	#NULL!	3	#NULL!	2	11.3	13	50	24.5	20	3	1	3	1	2	#NULL!	2	#NULL!	2	#NULL!	1	2	2	#NULL!	1	0	0	0	0	0	0	0	0	1	1	0	0	1	0	0	1	0	0	0	1	1	0	1	1
127	2	#NULL!	3	#NULL!	2	11.4	12.6	50	25.5	25	3	1	4	1	2	#NULL!	2	#NULL!	2	#NULL!	1	2	2	#NULL!	0	0	0	0	0	0	0	0	0	1	1	0	0	1	0	0	0	0	0	0	1	1	1	1	2
128	2	#NULL!	6	#NULL!	1	12.2	15	52	22	18	4	1	1	1	2	#NULL!	2	#NULL!	2	#NULL!	2	#NULL!	2	#NULL!	1	0	0	0	0	0	0	0	0	1	0	0	0	1	0	0	1	0	0	0	1	1	1	0	#NULL!
129	2	#NULL!	5	#NULL!	2	11.4	12.9	50	26.5	17	4	1	4	1	2	#NULL!	2	#NULL!	2	#NULL!	1	1	2	#NULL!	1	1	0	0	1	0	0	0	0	1	0	0	0	1	0	0	1	0	0	0	0	1	0	0	#NULL!
130	2	#NULL!	3	#NULL!	2	11.2	10.6	50	21.5	25	2	1	5	1	2	#NULL!	2	#NULL!	2	#NULL!	1	2	1	2	1	0	0	0	0	0	0	0	0	1	0	0	0	1	0	0	0	0	0	0	0	1	0	0	#NULL!
131	2	#NULL!	4	#NULL!	2	13	10	56	23.5	16	2	1	2	1	2	#NULL!	2	#NULL!	2	#NULL!	1	2	2	#NULL!	0	0	0	0	0	0	0	0	0	1	0	0	0	1	0	0	0	0	0	0	1	0	0	0	#NULL!
132	1	3	#NULL!	#NULL!	2	10.3	12.6	45	21	20	1	1	1	1	2	#NULL!	2	#NULL!	2	#NULL!	1	2	1	2	0	0	0	0	0	0	0	0	0	1	1	0	0	1	0	0	0	0	0	0	1	0	0	1	2
133	2	#NULL!	4	#NULL!	2	10.3	10.6	62	27	27	3	1	3	1	2	#NULL!	2	#NULL!	2	#NULL!	1	2	2	#NULL!	1	1	0	0	0	0	0	0	0	1	1	0	0	1	0	0	1	0	0	0	1	1	1	1	2
134	1	1	#NULL!	#NULL!	2	12	13	50	23	25	2	1	3	1	2	#NULL!	2	#NULL!	2	#NULL!	1	1	2	#NULL!	1	1	0	0	0	0	0	0	0	1	0	0	0	1	0	0	1	0	0	0	0	0	1	0	#NULL!
135	1	1	#NULL!	#NULL!	2	12	12.6	50	23	20	2	1	3	1	2	#NULL!	2	#NULL!	2	#NULL!	1	1	2	#NULL!	1	0	0	0	0	0	0	0	0	1	1	0	0	1	0	0	0	0	0	0	1	1	1	0	#NULL!
136	1	5	#NULL!	#NULL!	1	13	11.9	53	22	20	2	1	2	1	2	#NULL!	2	#NULL!	2	#NULL!	1	1	2	#NULL!	1	0	0	0	0	0	0	0	0	1	0	0	0	1	0	0	1	0	0	0	0	0	1	1	2
137	3	#NULL!	#NULL!	3	2	12	12	48	21	20	2	1	1	1	2	#NULL!	2	#NULL!	2	#NULL!	1	2	2	#NULL!	0	0	0	0	0	0	0	0	0	1	1	0	0	1	0	0	0	0	0	0	1	0	0	1	1
138	3	#NULL!	#NULL!	3	2	12	11.3	50	23.5	28	2	1	2	1	2	#NULL!	2	#NULL!	2	#NULL!	1	1	2	#NULL!	0	0	0	0	0	0	0	0	0	1	0	0	0	1	0	0	1	0	0	0	1	1	1	0	#NULL!
139	2	#NULL!	2	#NULL!	2	12	13.6	47	21.5	24	2	1	1	1	2	#NULL!	2	#NULL!	2	#NULL!	1	2	2	#NULL!	1	0	0	0	0	0	0	0	0	1	0	0	0	1	0	0	1	0	0	0	1	0	1	0	#NULL!
140	2	#NULL!	5	#NULL!	1	11.1	13.3	55	26	27	2	1	1	1	2	#NULL!	2	#NULL!	2	#NULL!	1	2	2	#NULL!	1	0	0	0	0	0	0	0	0	1	1	0	0	1	0	0	0	0	0	0	1	1	1	1	2
141	3	#NULL!	#NULL!	6	1	10.1	12.6	48	21	25	6	1	6	1	2	#NULL!	2	#NULL!	2	#NULL!	1	2	2	#NULL!	1	1	0	0	1	0	0	0	0	1	0	0	0	1	0	0	1	0	0	0	1	1	1	0	#NULL!
142	1	1	#NULL!	#NULL!	2	12.2	13	59	25.5	37	1	1	1	1	2	#NULL!	2	#NULL!	2	#NULL!	1	2	1	2	1	0	0	0	0	0	0	0	0	1	1	0	0	1	0	0	1	0	0	0	0	1	1	1	1
143	2	#NULL!	2	#NULL!	2	12	12.3	50	23	17	2	1	2	1	2	#NULL!	2	#NULL!	2	#NULL!	2	#NULL!	2	#NULL!	0	0	0	0	0	0	0	0	0	1	0	0	0	1	0	0	1	0	0	0	1	1	1	1	1
144	3	#NULL!	#NULL!	1	2	11	12.3	55	23.5	26	5	1	2	1	2	#NULL!	2	#NULL!	2	#NULL!	1	1	1	3	0	0	0	0	0	0	0	0	0	1	1	0	0	1	0	0	1	0	0	0	1	0	1	1	1
145	1	3	#NULL!	#NULL!	2	10	13	60	23.5	22	2	1	2	1	2	#NULL!	2	#NULL!	2	#NULL!	2	#NULL!	2	#NULL!	1	0	0	0	0	0	0	0	0	1	1	0	0	1	0	0	0	0	0	0	1	1	0	0	#NULL!
146	1	4	#NULL!	#NULL!	1	12.3	12.9	58	25.5	29	2	1	4	1	2	#NULL!	2	#NULL!	2	#NULL!	1	2	2	#NULL!	0	1	0	0	0	0	0	0	0	1	0	0	0	1	0	0	1	0	0	0	0	1	1	0	#NULL!
147	3	#NULL!	#NULL!	2	2	12	12.6	56	24	23	2	1	5	1	2	#NULL!	2	#NULL!	2	#NULL!	1	2	2	#NULL!	1	0	0	0	0	0	0	0	0	1	0	0	0	1	0	0	1	0	0	0	0	1	0	0	#NULL!
148	1	5	#NULL!	#NULL!	1	11	13	60	26	19	5	1	2	1	2	#NULL!	2	#NULL!	2	#NULL!	1	2	1	3	0	0	0	0	0	0	0	0	0	1	0	0	0	1	0	0	0	0	0	0	1	1	1	1	1
149	3	#NULL!	#NULL!	5	1	10	12.6	58	23	30	2	1	1	1	2	#NULL!	2	#NULL!	2	#NULL!	1	4	1	7	0	0	0	0	0	0	0	0	0	1	0	0	0	1	0	0	0	0	0	0	1	1	1	1	1
150	2	#NULL!	2	#NULL!	2	8	11.6	42	22	23	2	1	1	1	2	#NULL!	2	#NULL!	2	#NULL!	2	#NULL!	2	#NULL!	1	0	0	0	0	0	0	0	0	1	0	0	0	1	0	0	1	0	0	0	1	0	1	1	2
151	1	5	#NULL!	#NULL!	1	11	13	58	24.5	30	1	1	2	1	2	#NULL!	2	#NULL!	2	#NULL!	1	3	2	#NULL!	1	0	0	0	0	0	0	0	0	1	0	0	0	1	0	0	1	0	0	0	1	1	1	0	#NULL!
152	3	#NULL!	#NULL!	2	2	7.5	15.5	68	26	23	1	1	5	1	2	#NULL!	2	#NULL!	2	#NULL!	1	1	2	#NULL!	1	1	0	0	0	0	0	0	0	1	1	0	0	1	0	0	1	0	0	0	0	1	0	0	#NULL!
153	1	1	#NULL!	#NULL!	2	10.3	11.6	44	20.5	23	2	1	2	1	2	#NULL!	2	#NULL!	2	#NULL!	1	1	2	#NULL!	0	1	0	0	0	0	0	0	0	1	0	0	0	1	0	0	1	0	0	0	0	1	0	1	2
154	2	#NULL!	2	#NULL!	2	13	12.2	50	21	23	3	1	4	1	2	#NULL!	2	#NULL!	2	#NULL!	1	2	2	#NULL!	0	0	0	0	0	0	0	0	0	1	0	0	0	1	0	0	1	0	0	0	0	0	1	1	2
155	3	#NULL!	#NULL!	5	1	13	12.3	47	20	45	1	1	1	1	2	#NULL!	2	#NULL!	2	#NULL!	1	1	2	#NULL!	0	0	0	0	0	0	0	0	0	1	0	0	0	1	0	0	1	0	0	0	1	0	1	1	1
156	1	4	#NULL!	#NULL!	1	13	12	52	23	22	1	1	2	1	2	#NULL!	2	#NULL!	2	#NULL!	1	2	2	#NULL!	1	0	0	0	0	0	0	0	0	1	1	0	0	1	0	0	0	0	0	0	1	0	1	1	1
157	3	#NULL!	#NULL!	2	2	10	13.3	58	26	27	1	1	1	1	2	#NULL!	2	#NULL!	2	#NULL!	2	#NULL!	2	#NULL!	0	1	0	0	0	0	0	0	0	1	0	0	0	1	0	0	1	0	0	0	0	0	0	0	#NULL!
158	1	3	#NULL!	#NULL!	2	12	12.3	45	21.5	17	2	1	1	1	2	#NULL!	2	#NULL!	2	#NULL!	1	1	2	#NULL!	0	0	0	0	0	0	0	0	0	1	1	0	0	1	0	0	1	0	0	0	1	1	1	0	#NULL!
159	3	#NULL!	#NULL!	6	1	13	15.2	60	25	25	2	1	2	1	2	#NULL!	2	#NULL!	2	#NULL!	1	2	2	#NULL!	1	1	0	0	0	0	0	0	0	1	0	0	0	1	0	0	1	0	0	0	0	1	0	0	#NULL!
160	3	#NULL!	#NULL!	5	1	12.1	12.1	51	24	18	2	1	3	1	2	#NULL!	2	#NULL!	2	#NULL!	1	2	2	#NULL!	1	0	0	0	0	0	0	0	0	1	0	0	0	1	0	0	1	0	0	0	0	0	0	0	#NULL!
161	1	5	#NULL!	#NULL!	1	10.5	13.1	58	23	22	1	1	2	1	2	#NULL!	2	#NULL!	2	#NULL!	1	1	2	#NULL!	1	0	0	0	0	0	0	0	0	1	1	0	0	1	0	0	1	0	0	0	0	0	1	1	1
162	3	#NULL!	#NULL!	4	1	10	16.4	69	26	18	3	1	4	1	2	#NULL!	2	#NULL!	2	#NULL!	1	1	2	#NULL!	1	0	0	0	0	0	0	0	0	1	0	0	0	1	0	0	1	0	0	0	1	1	1	0	#NULL!
163	3	#NULL!	#NULL!	4	1	12.4	11.4	63	24	20	1	1	2	1	2	#NULL!	2	#NULL!	2	#NULL!	1	3	1	1	0	0	0	0	0	0	0	0	0	1	0	0	0	1	0	0	1	0	0	0	1	1	0	0	#NULL!
164	3	#NULL!	#NULL!	6	1	11	12.1	61	24	22	1	1	5	2	2	#NULL!	2	#NULL!	2	#NULL!	1	1	2	#NULL!	1	0	0	0	0	0	0	0	0	1	0	0	0	1	0	0	0	0	0	0	0	1	1	0	#NULL!
165	2	#NULL!	1	#NULL!	2	12	11.6	45	23	27	2	1	5	1	2	#NULL!	2	#NULL!	2	#NULL!	1	2	2	#NULL!	0	0	0	0	0	0	0	0	0	1	0	0	0	1	0	0	1	0	0	0	1	1	1	1	2
166	1	6	#NULL!	#NULL!	1	13	12	49	20	25	2	1	4	1	2	#NULL!	2	#NULL!	2	#NULL!	1	2	2	#NULL!	0	1	0	0	0	0	0	0	0	1	0	0	0	1	0	0	1	0	0	0	0	0	0	0	#NULL!
167	1	6	#NULL!	#NULL!	1	11.1	12.5	55	25.5	18	5	1	2	1	2	#NULL!	2	#NULL!	2	#NULL!	1	2	1	2	0	0	0	0	0	0	0	0	0	1	0	0	0	1	0	0	1	0	0	0	0	0	0	0	#NULL!
168	2	#NULL!	3	#NULL!	2	12	13	58	24.5	25	2	1	1	1	2	#NULL!	2	#NULL!	2	#NULL!	1	2	2	#NULL!	0	0	0	0	0	0	0	0	0	1	1	0	0	1	0	0	1	0	0	0	1	0	0	1	1
169	2	#NULL!	4	#NULL!	2	11.1	12.1	50	22	22	2	1	2	1	2	#NULL!	2	#NULL!	2	#NULL!	1	2	1	2	1	0	0	0	0	0	0	0	0	1	0	0	0	1	0	0	1	0	0	0	1	0	1	1	4
170	3	#NULL!	#NULL!	2	2	12	12	64	26	33	1	1	3	2	2	#NULL!	2	#NULL!	2	#NULL!	2	#NULL!	2	#NULL!	0	0	0	0	0	0	0	0	0	1	0	0	0	1	0	0	0	0	0	0	0	0	0	0	#NULL!
171	1	5	#NULL!	#NULL!	1	12.4	12.3	48	23	23	5	1	2	1	2	#NULL!	2	#NULL!	2	#NULL!	1	1	2	#NULL!	1	0	0	0	0	0	0	0	0	1	0	0	0	1	0	0	0	0	0	0	1	1	1	1	1
172	3	#NULL!	#NULL!	1	2	9.3	13	45	21	30	3	1	1	1	2	#NULL!	2	#NULL!	2	#NULL!	1	1	2	#NULL!	1	1	0	0	0	0	0	0	0	1	0	0	0	1	0	0	0	0	0	0	1	1	1	1	3
173	3	#NULL!	#NULL!	5	1	12.5	12.3	51	21	27	2	1	5	1	2	#NULL!	2	#NULL!	2	#NULL!	1	1	2	#NULL!	0	1	0	0	0	0	0	0	0	1	0	0	0	1	0	0	1	0	0	0	0	0	0	0	#NULL!
174	3	#NULL!	#NULL!	3	2	12	10.6	40	20	24	2	1	2	1	2	#NULL!	2	#NULL!	2	#NULL!	2	#NULL!	2	#NULL!	1	0	0	0	0	0	0	0	0	0	0	0	0	1	0	0	1	0	0	0	1	0	0	0	#NULL!
175	2	#NULL!	1	#NULL!	2	12	12.5	55	23	25	1	1	1	1	2	#NULL!	2	#NULL!	2	#NULL!	1	2	2	#NULL!	1	0	0	0	0	0	0	0	0	1	1	0	0	1	0	0	1	0	0	0	1	1	1	0	#NULL!
176	2	#NULL!	4	#NULL!	2	10.6	12.7	50	25	25	2	1	5	1	2	#NULL!	2	#NULL!	2	#NULL!	1	2	2	#NULL!	0	0	0	0	0	0	0	0	0	1	0	0	0	1	0	0	1	0	0	0	1	1	1	0	#NULL!
177	1	5	#NULL!	#NULL!	1	12.1	12.9	53	24.5	25	2	1	3	1	2	#NULL!	2	#NULL!	2	#NULL!	1	1	2	#NULL!	0	0	0	0	0	0	0	0	0	1	0	0	0	1	0	0	1	0	0	0	1	1	1	1	2
178	1	5	#NULL!	#NULL!	1	13	10	58	26.5	28	1	1	2	1	2	#NULL!	2	#NULL!	2	#NULL!	2	#NULL!	2	#NULL!	0	0	0	0	0	0	0	0	0	1	0	0	0	1	0	0	1	0	0	0	0	1	1	0	#NULL!
179	1	5	#NULL!	#NULL!	1	12.1	14.6	45	23.6	25	1	1	2	1	2	#NULL!	2	#NULL!	2	#NULL!	1	2	2	#NULL!	0	0	0	0	0	0	0	0	0	1	0	0	0	1	1	0	1	0	0	0	1	1	1	1	1
180	1	4	#NULL!	#NULL!	1	11.1	11.6	55	22	25	6	2	4	1	2	#NULL!	2	#NULL!	2	#NULL!	1	1	2	#NULL!	1	1	0	0	0	0	0	0	0	1	0	0	0	1	0	0	1	0	0	0	1	1	1	0	#NULL!
181	3	#NULL!	#NULL!	4	1	12	13.9	58	23	19	4	1	5	1	2	#NULL!	2	#NULL!	2	#NULL!	1	1	2	#NULL!	1	1	0	0	0	0	0	0	0	1	1	0	0	1	0	0	1	0	0	0	1	1	1	1	1
182	3	#NULL!	#NULL!	4	1	12	13	57	24	20	2	1	2	1	2	#NULL!	2	#NULL!	2	#NULL!	1	2	2	#NULL!	1	0	0	0	0	0	0	0	0	1	1	0	0	1	0	0	1	0	0	0	1	0	1	1	1
183	2	#NULL!	3	#NULL!	2	12.5	12.6	57	23.5	28	4	2	2	1	2	#NULL!	2	#NULL!	2	#NULL!	1	3	2	#NULL!	1	0	0	0	0	0	0	0	0	1	1	0	0	1	0	0	1	0	0	0	1	1	1	1	3
184	1	4	#NULL!	#NULL!	1	13	13.8	52	23.5	25	2	1	2	1	2	#NULL!	2	#NULL!	2	#NULL!	1	1	2	#NULL!	1	0	0	0	0	0	0	0	0	1	0	1	0	1	0	0	1	0	0	0	1	1	1	0	#NULL!
185	2	#NULL!	4	#NULL!	2	12.6	12	55	26.5	22	2	1	6	1	2	#NULL!	2	#NULL!	2	#NULL!	1	3	2	#NULL!	1	1	0	0	0	0	0	0	0	1	0	0	0	1	0	0	1	0	0	0	0	1	1	0	#NULL!
186	1	6	#NULL!	#NULL!	1	12	14.4	64	25.5	18	2	1	2	1	2	#NULL!	2	#NULL!	2	#NULL!	1	3	2	#NULL!	1	0	0	0	0	0	0	0	0	1	0	0	0	1	0	0	1	0	0	0	0	1	0	0	#NULL!
187	1	6	#NULL!	#NULL!	1	12	12.6	56	24	20	2	1	4	2	2	#NULL!	2	#NULL!	2	#NULL!	1	1	1	2	0	0	0	0	0	0	0	0	0	1	1	0	0	1	0	0	0	0	0	0	1	1	1	1	3
188	1	1	#NULL!	#NULL!	2	11	12.3	52	25.5	30	2	1	1	1	2	#NULL!	2	#NULL!	2	#NULL!	1	2	1	7	1	0	0	0	0	0	0	0	0	1	1	0	0	1	0	0	1	0	0	0	1	1	1	1	2
189	1	5	#NULL!	#NULL!	1	13	13.1	48	23.5	30	1	1	2	1	2	#NULL!	2	#NULL!	2	#NULL!	1	2	2	#NULL!	0	0	0	0	0	0	0	0	0	0	1	0	0	1	0	0	1	0	0	0	1	1	1	1	1
190	3	#NULL!	#NULL!	3	2	10	12.3	50	25	23	4	1	2	1	2	#NULL!	2	#NULL!	2	#NULL!	1	2	2	#NULL!	0	0	0	0	0	0	0	0	0	1	1	0	0	1	0	0	1	0	0	0	1	0	1	1	2
191	3	#NULL!	#NULL!	1	2	13	11.3	48	24	24	2	1	5	2	2	#NULL!	2	#NULL!	2	#NULL!	1	2	2	#NULL!	1	0	0	0	0	0	0	0	0	1	0	0	0	1	0	0	0	0	0	0	1	0	1	0	#NULL!
192	2	#NULL!	6	#NULL!	1	11	12.5	50	25.5	20	5	1	4	1	2	#NULL!	2	#NULL!	2	#NULL!	1	1	2	#NULL!	1	1	0	0	0	0	0	0	0	1	0	0	0	1	0	0	1	0	0	0	0	1	1	0	#NULL!
193	2	#NULL!	3	#NULL!	2	12.2	13.7	55	22.5	17	5	1	2	1	2	#NULL!	2	#NULL!	2	#NULL!	2	#NULL!	2	#NULL!	1	1	0	0	0	0	0	0	0	1	0	0	0	1	0	0	1	0	0	0	0	1	0	0	#NULL!
194	2	#NULL!	3	#NULL!	2	11	15	54	26.5	25	2	1	1	1	2	#NULL!	2	#NULL!	2	#NULL!	2	#NULL!	2	#NULL!	0	1	0	0	0	0	0	0	0	1	0	0	0	1	0	0	1	0	0	0	0	0	0	0	#NULL!
195	2	#NULL!	5	#NULL!	1	12.5	14.6	60	24.5	35	1	1	2	1	2	#NULL!	2	#NULL!	2	#NULL!	1	2	2	#NULL!	1	1	0	0	0	0	0	0	0	1	0	0	0	1	0	0	0	0	0	0	0	0	0	0	#NULL!
196	2	#NULL!	6	#NULL!	1	12	11.9	48	23.5	18	1	1	2	1	2	#NULL!	2	#NULL!	2	#NULL!	1	2	2	#NULL!	0	0	0	0	0	0	0	0	0	1	0	0	0	1	0	0	1	0	0	0	0	0	0	0	#NULL!
197	2	#NULL!	6	#NULL!	1	13	11.9	62	28	23	2	1	4	1	2	#NULL!	2	#NULL!	2	#NULL!	1	3	2	#NULL!	0	1	0	0	1	1	1	0	0	1	0	0	0	0	0	0	0	0	0	0	0	1	0	0	#NULL!
198	1	2	#NULL!	#NULL!	2	11.3	12.3	52	22	25	2	1	6	1	2	#NULL!	2	#NULL!	2	#NULL!	1	2	2	#NULL!	0	1	0	0	0	0	0	0	0	1	0	0	0	1	0	0	1	0	0	0	1	1	1	1	1
199	3	#NULL!	#NULL!	2	2	13	12	50	24.5	25	6	3	6	1	2	#NULL!	2	#NULL!	2	#NULL!	2	#NULL!	2	#NULL!	1	1	0	0	1	0	0	0	0	1	0	0	0	1	0	0	1	0	0	0	0	1	0	0	#NULL!
200	3	#NULL!	#NULL!	5	1	12	14	49	21	30	1	2	5	1	2	#NULL!	2	#NULL!	2	#NULL!	1	2	2	#NULL!	0	1	0	0	0	0	0	0	0	1	0	0	0	1	0	0	1	0	0	0	0	1	0	0	#NULL!
201	2	#NULL!	4	#NULL!	2	12.2	12	52	22	25	2	1	2	2	2	#NULL!	2	#NULL!	2	#NULL!	2	#NULL!	1	1	0	0	0	0	0	0	0	0	0	1	0	0	0	1	0	0	1	0	0	0	0	1	0	0	#NULL!
202	1	6	#NULL!	#NULL!	1	12.2	12.6	44	21	20	2	1	2	1	2	#NULL!	2	#NULL!	2	#NULL!	2	#NULL!	2	#NULL!	0	0	0	0	0	0	0	0	0	1	0	0	0	1	0	0	1	0	0	0	1	1	1	1	2
203	2	#NULL!	4	#NULL!	2	11.3	12.6	53	20	18	2	1	1	1	2	#NULL!	2	#NULL!	2	#NULL!	2	#NULL!	2	#NULL!	1	0	0	0	0	0	0	0	0	1	0	0	0	1	0	0	1	0	0	0	0	0	0	0	#NULL!
204	1	6	#NULL!	#NULL!	1	12.6	12.5	52	22	25	2	1	2	1	2	#NULL!	2	#NULL!	2	#NULL!	1	1	2	#NULL!	0	0	0	0	0	0	0	0	0	1	0	0	0	1	0	0	1	0	0	0	1	1	1	1	3
205	1	4	#NULL!	#NULL!	1	12	12.3	39	19.5	26	1	1	1	1	2	#NULL!	2	#NULL!	2	#NULL!	1	1	2	#NULL!	1	0	0	0	0	0	0	0	0	1	1	0	0	1	0	0	1	0	0	0	1	1	1	1	1
206	1	4	#NULL!	#NULL!	1	11.3	13	49	24	28	1	1	1	1	2	#NULL!	2	#NULL!	2	#NULL!	1	1	2	#NULL!	1	0	0	0	0	0	0	0	0	1	0	0	0	1	0	0	1	0	0	0	1	1	1	1	1
207	2	#NULL!	4	#NULL!	2	11.1	12.6	52	23	18	2	1	2	1	2	#NULL!	2	#NULL!	2	#NULL!	1	2	1	2	1	0	0	0	0	0	0	0	0	1	0	0	0	1	0	0	1	0	0	0	1	1	0	1	2
208	2	#NULL!	1	#NULL!	2	12	11	50	21	24	2	1	3	1	2	#NULL!	2	#NULL!	2	#NULL!	1	2	2	#NULL!	0	1	0	0	0	0	1	0	0	1	0	0	0	1	0	0	1	0	0	0	1	1	0	0	#NULL!
209	1	6	#NULL!	#NULL!	1	12	10.6	53	23.5	25	2	1	2	1	2	#NULL!	2	#NULL!	2	#NULL!	1	2	2	#NULL!	1	0	0	0	0	0	0	0	0	1	0	0	0	1	0	0	1	0	0	0	1	1	1	0	#NULL!
210	2	#NULL!	1	#NULL!	2	12	11	45	20.5	22	2	1	4	1	2	#NULL!	2	#NULL!	2	#NULL!	2	#NULL!	2	#NULL!	0	0	0	0	0	0	0	0	0	1	0	0	0	1	0	0	1	0	0	0	1	1	1	1	1
211	3	#NULL!	#NULL!	2	1	13	12.9	58	24	22	5	1	3	1	2	#NULL!	2	#NULL!	2	#NULL!	1	1	2	#NULL!	0	1	0	0	0	0	0	0	0	1	0	0	0	1	0	0	1	0	0	0	0	1	0	0	#NULL!
212	1	1	#NULL!	#NULL!	2	12	13.3	55	22.5	18	2	1	1	1	2	#NULL!	2	#NULL!	2	#NULL!	1	4	1	3	1	0	0	0	0	0	0	0	0	1	1	0	0	1	0	0	1	0	0	0	1	1	1	1	1
213	3	#NULL!	#NULL!	1	2	11.1	11.6	50	23	25	1	1	1	1	2	#NULL!	2	#NULL!	2	#NULL!	1	1	2	#NULL!	1	0	0	0	0	0	0	0	0	1	0	0	0	1	0	0	1	0	0	0	0	0	0	0	#NULL!
214	3	#NULL!	#NULL!	6	1	13	13.3	47	25	30	2	1	3	1	2	#NULL!	2	#NULL!	2	#NULL!	1	3	1	7	0	1	0	0	0	0	1	0	0	1	1	0	0	1	0	0	1	0	0	0	1	1	1	1	2
215	3	#NULL!	#NULL!	6	1	7	10.6	52	23	35	1	1	2	1	2	#NULL!	2	#NULL!	2	#NULL!	2	#NULL!	2	#NULL!	1	1	0	0	0	0	0	0	0	1	0	0	0	1	0	0	1	0	0	0	1	1	0	0	#NULL!
216	3	#NULL!	#NULL!	2	2	10	13	54	26	28	4	1	2	1	2	#NULL!	2	#NULL!	2	#NULL!	1	2	1	2	1	1	0	0	0	0	0	0	0	1	0	0	0	1	0	0	1	0	0	0	0	0	0	0	#NULL!
217	3	#NULL!	#NULL!	1	2	11.1	12	60	26	27	6	3	6	1	2	#NULL!	2	#NULL!	2	#NULL!	2	#NULL!	2	#NULL!	1	1	0	0	1	0	0	0	0	1	0	0	0	1	0	0	1	0	0	0	0	0	0	0	#NULL!
218	1	4	#NULL!	#NULL!	1	12	12.9	55	26	25	2	1	2	1	2	#NULL!	2	#NULL!	2	#NULL!	1	2	2	#NULL!	0	0	0	0	0	0	0	0	0	1	1	0	0	1	0	0	1	0	0	0	1	1	1	1	1
219	3	#NULL!	#NULL!	4	1	12.1	14	50	23	25	1	1	2	1	2	#NULL!	2	#NULL!	2	#NULL!	1	4	2	#NULL!	1	0	0	0	0	0	0	0	0	1	1	0	0	1	0	0	1	0	0	0	0	0	0	1	1
220	3	#NULL!	#NULL!	6	1	13	10	54	22	30	1	1	5	1	2	#NULL!	2	#NULL!	2	#NULL!	1	1	2	#NULL!	1	1	0	0	0	0	0	0	0	1	0	1	0	1	0	0	1	0	0	0	1	1	1	1	2
221	1	1	#NULL!	#NULL!	2	10	13	50	23	28	2	1	2	1	2	#NULL!	2	#NULL!	2	#NULL!	1	2	1	7	1	0	0	0	0	0	0	0	0	1	1	0	0	1	0	0	1	0	0	0	1	1	1	1	2
222	1	3	#NULL!	#NULL!	2	10.4	13	48	22	20	3	1	4	1	2	#NULL!	2	#NULL!	2	#NULL!	1	2	2	#NULL!	1	1	0	0	0	0	0	0	0	1	0	0	0	1	0	0	1	0	0	0	1	1	0	1	2
223	1	3	#NULL!	#NULL!	2	10	11	50	24	25	5	1	2	1	2	#NULL!	2	#NULL!	2	#NULL!	1	2	2	#NULL!	0	0	0	0	1	0	0	0	0	1	1	0	0	1	0	0	1	0	0	0	1	1	1	1	2
224	3	#NULL!	#NULL!	3	2	12	12.3	50	25	18	2	1	1	1	2	#NULL!	2	#NULL!	2	#NULL!	1	2	1	7	0	0	0	0	0	0	0	0	0	1	0	0	0	0	0	1	1	0	0	0	0	0	0	0	#NULL!
225	1	6	#NULL!	#NULL!	1	13	13.3	45	22	26	1	1	1	1	2	#NULL!	2	#NULL!	2	#NULL!	1	2	2	#NULL!	1	0	0	0	0	0	0	0	0	1	1	0	0	1	0	0	1	0	0	0	1	0	1	1	2
226	2	#NULL!	6	#NULL!	1	12	11.2	52	23	30	2	1	2	1	2	#NULL!	2	#NULL!	2	#NULL!	1	2	2	#NULL!	1	1	0	0	0	0	0	0	0	1	0	0	0	1	0	0	1	0	0	0	0	1	0	0	#NULL!
227	2	#NULL!	1	#NULL!	2	12.5	13.3	40	19.5	20	2	1	2	1	2	#NULL!	2	#NULL!	2	#NULL!	1	2	1	2	0	0	0	0	0	0	0	0	0	1	0	0	0	1	0	0	1	0	0	0	1	1	1	1	2
228	2	#NULL!	3	#NULL!	2	13	11.3	55	23.5	25	2	1	2	1	2	#NULL!	2	#NULL!	2	#NULL!	1	2	2	#NULL!	0	0	0	0	0	0	0	0	0	1	0	0	0	1	0	0	1	0	0	0	0	0	0	0	#NULL!
229	3	#NULL!	#NULL!	3	2	11.3	12	49	21.5	40	1	1	1	1	2	#NULL!	2	#NULL!	2	#NULL!	1	4	1	7	0	0	0	0	0	0	0	0	0	1	0	0	0	1	0	0	1	0	0	0	0	0	1	0	#NULL!
230	1	4	#NULL!	#NULL!	1	12.2	12	45	21.5	20	1	1	1	1	2	#NULL!	2	#NULL!	2	#NULL!	2	#NULL!	2	#NULL!	0	0	0	0	0	0	0	0	0	1	1	0	0	1	0	0	1	0	0	0	1	0	0	1	1
231	3	#NULL!	#NULL!	4	1	12	13.3	54	27	23	2	1	5	1	2	#NULL!	2	#NULL!	2	#NULL!	1	1	2	#NULL!	0	1	0	0	0	1	0	0	0	1	0	0	0	1	0	0	1	0	0	0	1	1	0	1	2
232	3	#NULL!	#NULL!	3	2	11	11.3	54	26	22	2	1	4	1	2	#NULL!	2	#NULL!	2	#NULL!	1	2	2	#NULL!	1	0	0	0	0	0	0	0	0	1	0	0	0	1	0	0	1	0	0	0	1	1	1	1	3
233	1	4	#NULL!	#NULL!	1	12.1	13.2	50	23	30	2	1	3	1	2	#NULL!	2	#NULL!	2	#NULL!	1	2	1	4	0	1	0	0	0	0	0	0	0	1	0	0	0	1	0	0	1	0	0	0	0	1	1	0	#NULL!
234	2	#NULL!	1	#NULL!	2	10	12.1	56	23	25	2	1	2	1	2	#NULL!	2	#NULL!	2	#NULL!	1	1	1	4	0	0	0	0	0	0	0	0	0	1	0	0	0	1	0	0	1	0	0	0	0	0	0	0	#NULL!
235	1	5	#NULL!	#NULL!	1	8	11	44	20.5	20	2	1	4	1	2	#NULL!	2	#NULL!	2	#NULL!	1	2	2	#NULL!	1	0	0	0	0	0	0	0	0	1	0	0	0	1	0	0	1	0	0	0	0	0	1	0	#NULL!
236	2	#NULL!	2	#NULL!	2	12	13	50	22	28	2	1	2	1	2	#NULL!	2	#NULL!	2	#NULL!	1	2	2	#NULL!	1	0	0	0	0	0	0	0	0	1	1	0	0	1	0	0	1	0	0	0	1	1	1	1	2
237	1	6	#NULL!	#NULL!	1	11	12.6	45	22	30	2	1	1	1	2	#NULL!	2	#NULL!	2	#NULL!	1	2	1	2	0	0	0	0	0	0	0	0	0	1	1	0	0	0	0	1	1	0	0	0	1	0	1	1	2
238	1	6	#NULL!	#NULL!	1	10	12.6	48	21.4	30	1	1	1	1	2	#NULL!	2	#NULL!	2	#NULL!	1	4	2	#NULL!	1	0	0	0	0	0	0	0	0	1	1	0	0	1	0	0	1	0	0	0	1	1	1	0	#NULL!
239	3	#NULL!	#NULL!	1	2	12	10.3	40	20	25	4	1	2	1	2	#NULL!	2	#NULL!	2	#NULL!	1	2	2	#NULL!	1	0	0	0	0	0	0	0	0	1	0	0	0	1	0	0	1	0	0	0	0	1	0	0	#NULL!
240	3	#NULL!	#NULL!	1	2	11	14	54	22	20	2	1	3	1	2	#NULL!	2	#NULL!	2	#NULL!	1	2	2	#NULL!	1	0	0	0	0	0	1	0	0	1	1	0	0	1	0	0	1	0	0	0	1	0	0	1	1
241	3	#NULL!	#NULL!	#NULL!	1	11	11.6	49	22.5	20	2	1	2	1	2	#NULL!	2	#NULL!	2	#NULL!	1	1	1	2	1	0	0	0	0	0	0	0	0	1	1	0	0	1	0	0	1	0	0	0	1	0	0	1	2
242	1	4	#NULL!	#NULL!	1	12	13.3	45	19.6	18	2	1	2	1	2	#NULL!	2	#NULL!	2	#NULL!	1	2	2	#NULL!	1	0	0	0	0	0	0	0	0	1	0	0	0	1	0	0	1	0	0	0	1	0	0	1	1
243	2	#NULL!	5	#NULL!	1	11.2	11.5	50	23	23	2	2	2	1	2	#NULL!	2	#NULL!	2	#NULL!	1	3	2	#NULL!	1	0	0	0	0	0	0	0	0	1	1	0	0	1	0	0	1	0	0	0	1	1	1	0	#NULL!
244	2	#NULL!	5	#NULL!	1	11.6	13	55	22.5	35	2	1	2	1	2	#NULL!	2	#NULL!	2	#NULL!	1	4	1	7	0	0	0	0	0	0	0	0	0	1	1	0	0	1	0	0	1	0	0	0	1	0	1	0	#NULL!
245	2	#NULL!	5	#NULL!	1	12	12.5	60	25	35	1	1	2	1	2	#NULL!	2	#NULL!	2	#NULL!	1	4	2	#NULL!	0	0	0	0	0	0	0	0	0	1	0	0	0	1	0	0	1	0	0	0	1	0	1	1	2
246	2	#NULL!	5	#NULL!	1	12.1	11.9	59	24	24	4	1	1	1	2	#NULL!	2	#NULL!	2	#NULL!	1	5	2	#NULL!	1	0	0	0	0	0	0	0	0	1	0	0	0	1	0	0	0	0	0	0	0	0	1	0	#NULL!
247	2	#NULL!	5	#NULL!	1	11.2	12	48	23	28	1	1	2	1	2	#NULL!	2	#NULL!	2	#NULL!	1	2	2	#NULL!	0	0	0	0	0	0	0	0	0	1	0	0	0	1	0	0	1	0	0	0	1	0	1	1	1
248	2	#NULL!	6	#NULL!	1	10	12.9	50	24	22	3	1	3	1	2	#NULL!	2	#NULL!	2	#NULL!	1	2	1	2	1	0	0	0	0	0	0	0	0	1	0	0	0	1	0	0	1	0	0	0	0	1	0	0	#NULL!
249	2	#NULL!	6	#NULL!	1	10.5	13	55	24	25	2	2	2	1	2	#NULL!	2	#NULL!	2	#NULL!	1	4	2	#NULL!	1	0	0	0	0	0	0	0	0	1	1	0	0	1	0	0	1	0	0	0	1	1	1	1	2
250	2	#NULL!	6	#NULL!	1	11.5	12	48	22	20	2	2	2	1	2	#NULL!	2	#NULL!	2	#NULL!	2	#NULL!	2	#NULL!	1	0	0	0	0	0	0	0	0	1	0	0	0	1	0	0	1	0	0	0	0	1	1	1	1
251	2	#NULL!	6	#NULL!	1	10.5	14	58	24	26	3	2	4	1	2	#NULL!	2	#NULL!	2	#NULL!	1	2	2	#NULL!	1	0	0	0	0	0	0	0	0	1	0	0	0	1	0	0	1	0	0	0	0	1	0	0	#NULL!
252	2	#NULL!	6	#NULL!	1	12	14	60	25	25	4	2	4	1	2	#NULL!	2	#NULL!	1	1	1	2	2	#NULL!	1	0	0	0	0	0	0	0	0	1	1	0	0	1	0	0	1	0	0	0	1	1	1	1	1
253	2	#NULL!	5	#NULL!	1	10	10	50	23	27	2	1	2	1	2	#NULL!	2	#NULL!	2	#NULL!	1	2	2	#NULL!	1	0	0	0	0	0	0	0	0	1	1	0	0	1	0	0	1	0	0	0	1	1	1	1	1
254	2	#NULL!	6	#NULL!	1	11	14	58	24	28	2	1	2	1	2	#NULL!	2	#NULL!	2	#NULL!	1	2	1	1	1	0	0	0	0	0	0	0	0	1	1	0	0	1	0	0	1	0	0	0	1	1	1	1	2
255	2	#NULL!	6	#NULL!	1	10	11	50	22	25	2	2	2	1	2	#NULL!	2	#NULL!	2	#NULL!	2	#NULL!	2	#NULL!	0	0	0	0	0	0	0	0	0	1	1	0	0	1	0	0	1	0	0	0	1	0	0	1	2
256	2	#NULL!	6	#NULL!	1	12	13	55	23	18	3	1	2	1	2	#NULL!	2	#NULL!	2	#NULL!	1	2	2	#NULL!	1	1	0	0	0	0	0	0	0	1	0	0	0	1	0	0	0	0	0	0	0	0	0	0	#NULL!
257	2	#NULL!	5	#NULL!	1	10	14	58	24	24	2	1	2	1	2	#NULL!	2	#NULL!	2	#NULL!	1	1	1	1	0	0	0	0	0	0	0	0	0	1	0	0	0	1	0	0	1	0	0	0	0	1	0	0	#NULL!
258	2	#NULL!	5	#NULL!	1	12.1	13	55	23	20	2	1	2	1	2	#NULL!	2	#NULL!	2	#NULL!	1	2	1	7	0	0	0	0	0	0	0	0	0	1	1	0	0	1	0	0	1	0	0	0	1	0	1	1	1
259	2	#NULL!	6	#NULL!	1	13	14	52	22	25	2	2	3	1	2	#NULL!	2	#NULL!	2	#NULL!	1	1	2	#NULL!	0	0	0	0	0	0	0	0	0	1	1	0	0	1	0	0	1	0	0	0	1	1	1	0	#NULL!
260	2	#NULL!	6	#NULL!	1	12	12.9	50	23	29	1	1	1	1	2	#NULL!	2	#NULL!	2	#NULL!	1	2	1	2	1	0	0	0	0	0	0	0	0	1	1	0	0	1	0	0	1	0	0	0	1	1	1	1	1
261	2	#NULL!	6	#NULL!	1	10	14	48	22	25	2	2	2	1	2	#NULL!	2	#NULL!	2	#NULL!	1	4	1	2	1	0	0	0	0	0	0	0	0	1	0	0	0	1	0	0	1	0	0	0	0	1	0	1	2
262	2	#NULL!	5	#NULL!	1	12	11	50	23	25	2	2	2	1	2	#NULL!	2	#NULL!	2	#NULL!	1	1	2	#NULL!	0	0	0	0	0	0	0	0	0	1	0	0	0	1	0	0	1	0	0	0	0	1	0	0	#NULL!
263	2	#NULL!	5	#NULL!	1	11	11	50	23	26	4	2	4	1	2	#NULL!	2	#NULL!	2	#NULL!	1	2	2	#NULL!	1	0	0	0	0	0	0	0	0	1	1	0	0	1	0	0	1	0	0	0	0	1	0	0	#NULL!
264	2	#NULL!	5	#NULL!	1	10.5	11.3	50	24	22	2	2	2	1	2	#NULL!	2	#NULL!	1	1	1	1	2	#NULL!	0	0	0	0	0	0	0	0	0	1	0	0	0	1	0	0	0	0	0	0	0	1	0	0	#NULL!
265	2	#NULL!	6	#NULL!	2	10	11	45	20	20	2	1	2	1	2	#NULL!	2	#NULL!	2	#NULL!	1	2	1	2	1	0	0	0	0	0	0	0	0	1	0	0	0	1	0	0	1	0	0	0	0	0	0	0	#NULL!
266	2	#NULL!	6	#NULL!	1	12	13	50	23	35	3	1	1	1	2	#NULL!	2	#NULL!	2	#NULL!	1	2	2	#NULL!	1	0	0	0	0	0	0	0	0	1	1	0	0	1	0	0	1	0	0	0	1	1	1	1	1
267	2	#NULL!	5	#NULL!	1	11	14	58	24	25	1	1	2	1	2	#NULL!	2	#NULL!	2	#NULL!	1	2	2	#NULL!	0	0	0	0	0	0	0	0	0	1	1	0	0	1	0	0	1	0	0	0	0	1	0	0	#NULL!
268	2	#NULL!	6	#NULL!	1	11.1	13.3	53	24	20	3	1	3	1	2	#NULL!	2	#NULL!	2	#NULL!	1	1	2	#NULL!	1	0	0	0	0	0	0	0	0	1	0	0	0	1	0	0	1	0	0	0	0	0	0	0	#NULL!
269	1	6	#NULL!	#NULL!	1	13	10.5	54	23	18	4	1	3	1	2	#NULL!	2	#NULL!	2	#NULL!	1	2	1	2	1	0	0	0	0	0	0	0	0	1	1	0	0	1	0	0	1	0	0	0	1	0	1	1	1
270	3	#NULL!	#NULL!	3	2	10	11	50	22	29	3	2	3	1	2	#NULL!	2	#NULL!	2	#NULL!	1	1	2	#NULL!	1	0	0	0	0	0	0	0	0	1	0	0	0	1	0	0	1	0	0	0	1	1	1	1	2
271	1	1	#NULL!	#NULL!	2	11	11	48	21	17	4	2	3	1	2	#NULL!	2	#NULL!	2	#NULL!	2	#NULL!	2	#NULL!	1	0	0	0	0	0	0	0	0	1	0	0	0	1	0	0	1	0	0	0	1	1	1	1	1
272	1	6	#NULL!	#NULL!	1	10	13.3	50	25	22	1	1	2	1	2	#NULL!	2	#NULL!	2	#NULL!	1	1	2	#NULL!	1	0	0	0	0	0	0	0	0	1	0	0	0	1	0	0	1	0	0	0	1	0	1	0	#NULL!
273	1	2	#NULL!	#NULL!	2	12.1	12	45	21	18	1	2	4	1	2	#NULL!	2	#NULL!	2	#NULL!	1	1	2	#NULL!	1	0	0	0	0	0	0	0	0	1	0	0	0	1	0	0	1	0	0	0	1	0	0	1	2
274	1	1	#NULL!	#NULL!	2	10	13	53	21.5	20	2	2	4	1	2	#NULL!	2	#NULL!	2	#NULL!	1	2	2	#NULL!	1	0	0	0	0	0	0	0	0	1	1	0	0	1	0	0	1	0	0	0	1	0	1	1	1
275	1	5	#NULL!	#NULL!	1	11.5	11	48	23	25	1	1	2	1	2	#NULL!	2	#NULL!	2	#NULL!	1	2	2	#NULL!	0	0	0	0	0	0	0	0	0	1	0	0	0	1	0	0	1	0	0	0	0	0	0	0	#NULL!
276	1	3	#NULL!	#NULL!	2	12	16	50	22	18	3	1	4	1	2	#NULL!	2	#NULL!	2	#NULL!	1	2	2	#NULL!	1	0	0	0	0	0	0	0	0	1	1	0	0	1	0	0	1	0	0	0	1	1	1	1	1
277	1	4	#NULL!	#NULL!	1	11	12.6	57	24	26	3	2	5	1	2	#NULL!	2	#NULL!	2	#NULL!	1	2	2	#NULL!	1	0	0	0	0	0	0	0	0	1	0	0	0	1	0	0	1	0	0	0	0	1	1	0	#NULL!
278	1	1	#NULL!	#NULL!	2	12	14	58	24	25	1	1	1	1	2	#NULL!	2	#NULL!	2	#NULL!	1	2	2	#NULL!	1	0	0	0	0	0	0	0	0	1	0	0	0	1	0	0	1	0	0	0	1	1	1	0	#NULL!
279	1	4	#NULL!	#NULL!	1	10	16	50	21	23	2	1	2	1	2	#NULL!	2	#NULL!	2	#NULL!	1	1	1	1	1	0	0	0	0	0	0	0	0	1	0	0	0	1	0	0	1	0	0	0	1	0	1	1	1
280	3	#NULL!	#NULL!	1	2	11	15	52	21	30	3	1	4	1	2	#NULL!	2	#NULL!	2	#NULL!	1	1	2	#NULL!	1	0	0	0	0	0	0	0	0	1	0	0	0	1	0	0	1	0	0	0	0	0	0	1	2
281	1	2	#NULL!	#NULL!	2	10	12	50	23	20	3	1	4	1	2	#NULL!	2	#NULL!	2	#NULL!	1	2	2	#NULL!	0	0	0	0	0	0	0	0	0	1	0	0	0	1	0	0	0	0	0	0	0	1	0	0	#NULL!
282	1	3	#NULL!	#NULL!	2	12	12	50	22	30	1	1	2	1	2	#NULL!	2	#NULL!	2	#NULL!	1	3	1	2	0	0	0	0	0	0	0	0	0	1	1	0	0	1	0	0	1	0	0	0	1	0	1	0	#NULL!
283	1	4	#NULL!	#NULL!	1	11	12.9	53	23	23	6	3	6	2	2	#NULL!	2	#NULL!	2	#NULL!	1	1	2	#NULL!	1	1	0	0	0	0	0	0	0	1	0	1	0	1	0	0	1	0	0	0	0	0	0	0	#NULL!
284	1	5	#NULL!	#NULL!	1	12	13	50	21	28	2	1	2	1	2	#NULL!	2	#NULL!	2	#NULL!	1	1	2	#NULL!	1	0	0	0	0	0	0	0	0	1	1	0	0	1	0	0	1	0	0	0	1	1	1	1	1
285	3	#NULL!	#NULL!	2	2	11.1	12	45	20.5	27	3	2	4	1	2	#NULL!	2	#NULL!	2	#NULL!	2	#NULL!	2	#NULL!	0	0	0	0	0	0	0	0	0	1	0	0	0	1	0	0	1	0	0	0	0	1	0	0	#NULL!
286	1	6	#NULL!	#NULL!	1	12	13	55	24	25	1	1	2	1	2	#NULL!	2	#NULL!	2	#NULL!	1	2	2	#NULL!	1	0	0	0	0	0	0	0	0	1	0	0	0	1	0	0	1	0	0	0	1	0	1	1	1
287	1	1	#NULL!	#NULL!	1	10	10	45	21	25	2	1	3	1	2	#NULL!	2	#NULL!	2	#NULL!	1	4	1	2	0	0	0	0	0	0	0	0	0	1	1	0	0	1	0	0	1	0	0	0	1	1	1	1	1
288	1	2	#NULL!	#NULL!	2	12	12.6	50	23	20	3	1	4	1	2	#NULL!	2	#NULL!	2	#NULL!	1	4	2	#NULL!	1	0	0	0	0	0	0	0	0	1	0	0	0	1	0	0	1	0	0	0	0	0	0	0	#NULL!
289	1	3	#NULL!	#NULL!	2	10	15.3	45	20	18	3	1	4	1	2	#NULL!	2	#NULL!	2	#NULL!	1	2	1	7	1	0	0	0	0	0	0	0	0	1	1	0	0	1	0	0	1	0	0	0	0	0	1	1	1
290	3	#NULL!	#NULL!	6	1	11	15	45	19	18	2	1	4	1	2	#NULL!	2	#NULL!	2	#NULL!	2	#NULL!	2	#NULL!	1	0	0	0	0	0	0	0	0	1	0	0	0	1	0	0	1	0	0	0	1	1	1	1	1
291	1	4	#NULL!	#NULL!	1	12	11	50	22	27	6	3	6	1	2	#NULL!	2	#NULL!	2	#NULL!	2	#NULL!	2	#NULL!	1	1	0	0	0	0	0	0	0	1	0	1	0	1	0	0	1	0	0	0	0	0	0	0	#NULL!
292	3	#NULL!	#NULL!	1	2	11.3	11.6	44	19.5	27	3	2	2	1	2	#NULL!	2	#NULL!	2	#NULL!	1	1	2	#NULL!	0	0	0	0	0	0	0	0	0	1	0	0	0	1	0	0	1	0	0	0	1	0	0	1	2
293	3	#NULL!	#NULL!	2	2	12	11.3	50	23	20	2	1	4	1	2	#NULL!	2	#NULL!	2	#NULL!	1	4	1	2	1	0	0	0	0	0	0	0	0	1	0	0	0	1	0	0	0	0	0	0	0	0	0	0	#NULL!
294	3	#NULL!	#NULL!	3	2	11	13.2	50	24	25	4	1	5	1	2	#NULL!	2	#NULL!	2	#NULL!	1	2	2	#NULL!	1	1	0	0	0	0	0	0	0	1	0	0	0	1	0	0	1	0	0	0	1	0	1	0	#NULL!
295	3	#NULL!	#NULL!	4	1	12.1	10.6	53	22	20	1	1	2	1	2	#NULL!	2	#NULL!	2	#NULL!	1	2	2	#NULL!	1	0	0	0	0	0	0	0	0	1	1	1	0	1	0	0	1	0	0	0	1	0	0	1	1
296	3	#NULL!	#NULL!	5	2	11	14	60	25	25	1	1	2	1	2	#NULL!	2	#NULL!	2	#NULL!	1	2	2	#NULL!	1	1	0	0	0	0	0	0	0	1	0	0	0	1	0	0	1	0	0	0	0	0	0	0	#NULL!
297	3	#NULL!	#NULL!	6	1	11	15	54	26	25	2	2	1	1	2	#NULL!	2	#NULL!	2	#NULL!	2	#NULL!	2	#NULL!	1	0	0	0	0	0	0	0	0	1	0	0	0	1	0	0	1	0	0	0	0	0	0	0	#NULL!
298	3	#NULL!	#NULL!	1	2	11.1	13.6	55	23	25	2	1	2	1	2	#NULL!	2	#NULL!	2	#NULL!	2	#NULL!	2	#NULL!	1	0	0	0	0	0	0	0	0	1	0	0	0	1	0	0	1	0	0	0	0	1	0	0	#NULL!
299	3	#NULL!	#NULL!	2	2	11.2	12	50	23	25	4	1	3	1	2	#NULL!	2	#NULL!	2	#NULL!	1	1	2	#NULL!	1	0	0	0	0	0	0	0	0	1	0	0	0	1	0	0	1	0	0	0	0	1	0	0	#NULL!
300	3	#NULL!	#NULL!	3	2	13	13.6	52	23.5	25	2	1	2	1	2	#NULL!	2	#NULL!	2	#NULL!	1	1	2	#NULL!	1	0	0	0	0	0	0	0	0	1	0	1	0	1	0	0	1	0	0	0	1	1	1	0	#NULL!
301	3	#NULL!	#NULL!	4	1	11.5	12.6	57	23.5	25	4	1	2	1	2	#NULL!	2	#NULL!	2	#NULL!	1	3	2	#NULL!	1	0	0	0	0	0	0	0	0	1	1	0	0	1	0	0	1	0	0	0	1	1	1	1	3
302	3	#NULL!	#NULL!	5	1	12	13	55	24	20	2	1	2	1	2	#NULL!	2	#NULL!	2	#NULL!	1	2	2	#NULL!	1	0	0	0	0	0	0	0	0	1	1	0	0	1	0	0	1	0	0	0	1	0	1	1	1
303	3	#NULL!	#NULL!	6	1	11	12.6	50	24	20	6	1	3	1	2	#NULL!	2	#NULL!	2	#NULL!	1	2	2	#NULL!	1	0	0	0	0	0	0	0	0	1	0	0	0	1	0	0	0	0	0	0	0	1	1	1	1
304	3	#NULL!	#NULL!	1	2	11.1	15	50	23	25	1	2	1	1	2	#NULL!	2	#NULL!	2	#NULL!	1	2	2	#NULL!	1	0	0	0	0	0	0	0	0	1	0	0	0	0	1	0	1	0	0	0	0	0	0	0	#NULL!
305	3	#NULL!	#NULL!	2	2	12	13.3	45	21.5	23	1	1	2	1	2	#NULL!	2	#NULL!	2	#NULL!	1	3	2	#NULL!	1	0	0	0	0	0	0	0	0	1	0	0	0	1	0	0	1	0	0	0	0	1	0	0	#NULL!
306	3	#NULL!	#NULL!	3	2	11	12	50	23	18	4	1	4	1	2	#NULL!	2	#NULL!	2	#NULL!	1	1	1	1	1	0	0	0	0	0	0	0	0	1	0	0	0	1	0	0	1	0	0	0	1	0	0	1	2
307	3	#NULL!	#NULL!	4	1	11	11	55	23	19	5	1	3	1	2	#NULL!	2	#NULL!	2	#NULL!	1	1	2	#NULL!	0	1	0	0	0	0	1	0	0	1	0	1	0	1	0	0	1	0	0	0	1	1	0	1	2
308	3	#NULL!	#NULL!	5	1	10	13	56	24	25	3	1	3	1	2	#NULL!	2	#NULL!	2	#NULL!	2	#NULL!	1	1	1	0	0	0	0	0	1	0	0	1	0	0	0	1	0	0	1	0	0	0	1	1	1	0	#NULL!
309	3	#NULL!	#NULL!	6	1	11	13	46	22	23	3	2	4	1	2	#NULL!	2	#NULL!	2	#NULL!	1	2	2	#NULL!	1	0	0	0	0	0	0	0	0	1	1	1	0	1	0	0	1	0	0	0	1	0	0	1	1
310	3	#NULL!	#NULL!	1	2	12	14	52	24	25	4	3	5	1	2	#NULL!	2	#NULL!	2	#NULL!	1	2	2	#NULL!	1	1	0	0	0	0	0	0	0	1	0	0	0	1	0	0	1	0	0	0	1	0	1	0	#NULL!
311	3	#NULL!	#NULL!	2	2	12.1	11.3	50	23	35	2	1	4	1	2	#NULL!	2	#NULL!	2	#NULL!	1	4	1	2	1	0	0	0	0	0	0	0	0	1	0	0	0	1	0	0	0	0	0	0	0	0	0	0	#NULL!
312	3	#NULL!	#NULL!	3	2	11	14	55	26	25	2	1	2	1	2	#NULL!	2	#NULL!	2	#NULL!	1	5	2	#NULL!	1	0	0	0	0	0	0	0	0	1	0	0	0	1	0	0	1	0	0	0	0	0	0	0	#NULL!
313	1	1	#NULL!	#NULL!	2	12.2	11	55	23	27	3	1	3	1	2	#NULL!	2	#NULL!	2	#NULL!	1	3	2	#NULL!	1	0	0	0	0	0	0	0	0	0	0	0	0	1	0	0	1	0	0	0	0	0	0	1	1
314	1	2	#NULL!	#NULL!	2	10	12.6	54	24.5	25	1	1	2	1	2	#NULL!	2	#NULL!	2	#NULL!	1	3	2	#NULL!	1	0	0	0	0	0	0	0	0	0	1	0	0	1	0	0	1	0	0	0	1	0	1	1	1
315	1	3	#NULL!	#NULL!	2	11	12.3	58	24	20	3	1	4	1	2	#NULL!	2	#NULL!	2	#NULL!	1	3	2	#NULL!	1	1	1	0	0	1	0	0	1	1	0	0	0	1	0	0	1	0	0	0	1	1	1	1	2
316	1	4	#NULL!	#NULL!	1	13	12	60	24	35	2	1	2	1	2	#NULL!	2	#NULL!	2	#NULL!	1	1	2	#NULL!	1	0	0	0	0	0	0	0	0	1	1	0	0	1	0	0	1	0	0	0	1	1	1	1	2
317	1	2	#NULL!	#NULL!	1	12.1	13	55	24	28	3	1	4	1	2	#NULL!	2	#NULL!	2	#NULL!	1	1	2	#NULL!	1	0	0	0	0	0	0	0	0	1	0	0	0	1	0	0	1	0	0	0	1	1	0	1	2
318	1	6	#NULL!	#NULL!	1	11.2	14	56	24	35	2	1	1	1	2	#NULL!	2	#NULL!	2	#NULL!	1	1	2	#NULL!	1	0	0	0	0	0	0	0	1	1	0	0	0	1	0	0	1	0	0	0	1	0	1	1	2
319	3	#NULL!	#NULL!	1	2	10	15	56	24	22	1	1	2	1	2	#NULL!	2	#NULL!	2	#NULL!	1	2	2	#NULL!	0	0	0	0	0	0	0	0	0	1	1	0	0	1	0	0	1	0	0	0	1	1	1	0	#NULL!
320	3	#NULL!	#NULL!	2	2	11.2	12.1	55	26	20	4	2	4	1	2	#NULL!	2	#NULL!	2	#NULL!	1	1	2	#NULL!	1	0	0	0	0	0	0	0	0	1	1	0	0	1	0	0	1	0	0	0	0	1	0	0	#NULL!
321	3	#NULL!	#NULL!	3	2	8	9.6	47	20	17	2	1	5	1	2	#NULL!	2	#NULL!	2	#NULL!	1	2	2	#NULL!	0	0	0	0	0	0	0	0	0	1	0	1	0	1	0	0	0	0	0	0	1	0	0	1	2
322	3	#NULL!	#NULL!	4	1	11.6	12	60	26	27	2	1	3	1	2	#NULL!	2	#NULL!	2	#NULL!	1	1	1	1	1	0	0	0	0	0	0	0	1	1	0	0	0	1	0	0	1	0	0	0	0	1	0	1	2
323	3	#NULL!	#NULL!	5	1	10	12.6	62	25	20	2	1	3	1	2	#NULL!	2	#NULL!	2	#NULL!	1	1	2	#NULL!	1	1	0	0	0	0	1	1	0	1	0	0	0	1	0	0	1	0	0	0	1	0	1	1	2
324	3	#NULL!	#NULL!	6	1	12	11	48	22	25	2	1	1	1	2	#NULL!	2	#NULL!	2	#NULL!	1	2	2	#NULL!	1	0	0	0	0	0	0	0	0	1	1	0	0	1	0	0	1	0	0	0	1	0	0	1	1
325	3	#NULL!	#NULL!	1	2	9	10	53	24	32	1	1	2	1	2	#NULL!	2	#NULL!	2	#NULL!	1	3	2	#NULL!	0	0	0	0	0	0	0	0	0	1	1	1	0	1	0	0	1	0	0	0	1	1	1	1	2
326	3	#NULL!	#NULL!	2	2	12	12.6	50	22	20	2	1	5	1	2	#NULL!	2	#NULL!	2	#NULL!	1	1	2	#NULL!	1	0	0	0	1	0	0	0	1	1	0	0	0	1	0	0	1	0	0	0	1	1	1	1	2
327	3	#NULL!	#NULL!	3	2	11.1	12	55	23	20	1	1	1	1	2	#NULL!	2	#NULL!	2	#NULL!	1	1	2	#NULL!	0	0	0	0	0	0	0	0	0	1	0	0	0	1	0	0	1	0	0	0	1	0	0	0	#NULL!
328	3	#NULL!	#NULL!	4	1	12	14	55	24	20	3	1	4	1	2	#NULL!	2	#NULL!	2	#NULL!	1	3	2	#NULL!	1	0	0	0	0	0	0	0	0	1	1	0	0	1	0	0	1	0	0	0	1	1	1	1	1
329	3	#NULL!	#NULL!	5	1	12.1	13.3	40	21	20	2	1	3	1	2	#NULL!	2	#NULL!	2	#NULL!	2	#NULL!	2	#NULL!	1	0	0	0	1	0	0	1	0	1	0	0	0	1	0	0	1	0	0	0	0	1	0	0	#NULL!
330	3	#NULL!	#NULL!	6	1	11	11.5	55	23	25	1	1	2	1	2	#NULL!	2	#NULL!	2	#NULL!	1	1	2	#NULL!	1	0	0	0	0	0	0	0	0	1	0	0	0	1	0	0	0	0	0	0	0	0	0	0	#NULL!
331	3	#NULL!	#NULL!	1	2	8	11	50	24	20	2	1	4	1	2	#NULL!	2	#NULL!	2	#NULL!	1	2	1	3	0	0	0	0	0	0	0	0	0	1	0	0	0	1	0	0	1	0	0	0	0	0	0	0	#NULL!
332	3	#NULL!	#NULL!	2	2	8	11	53	23	35	2	1	2	1	2	#NULL!	2	#NULL!	2	#NULL!	1	2	2	#NULL!	1	0	0	0	0	0	0	0	0	0	1	0	0	1	0	0	1	0	0	0	0	0	0	1	1
333	3	#NULL!	#NULL!	3	2	10	10	47	20	18	4	1	2	1	2	#NULL!	2	#NULL!	2	#NULL!	1	1	2	#NULL!	1	0	0	0	0	0	0	0	0	1	0	0	0	1	0	0	1	0	0	0	0	1	1	1	1
334	3	#NULL!	#NULL!	4	1	11	10	53	23	25	3	1	4	1	2	#NULL!	2	#NULL!	2	#NULL!	1	1	1	2	1	0	0	0	0	0	0	0	0	1	0	0	0	1	0	0	1	0	0	0	0	0	0	1	1
335	3	#NULL!	#NULL!	4	1	11	11	40	21	20	2	1	5	1	2	#NULL!	2	#NULL!	2	#NULL!	2	#NULL!	2	#NULL!	1	0	0	0	1	0	0	1	0	1	0	0	0	1	0	0	1	0	0	0	0	1	0	0	#NULL!
336	3	#NULL!	#NULL!	1	2	10	15	52	21	32	3	2	4	1	2	#NULL!	2	#NULL!	2	#NULL!	1	1	2	#NULL!	1	0	0	0	0	0	0	0	0	1	0	0	0	1	0	0	1	0	0	0	0	0	0	1	2
[truncated: 140 more columns]
